# Supplementary material for: GhYGL1d, a pentatricopeptide repeat protein, is required for chloroplast development in cotton
Source: BMC Plant Biol. 2019 Aug 13;19:350. doi: 10.1186/s12870-019-1945-1 (PMC6693126; doi:10.1186/s12870-019-1945-1)
Supplement: Supplementary file 2 — Table S3. RNA-seq dataset of CLCrVA and GhYGL1d-RNAi plants. (XLSX 17526 kb) [file 12870_2019_1945_MOESM2_ESM.xlsx]

## Sheet: all.genes.expression1
id	ClCrV-A_fpkm	GhYGL1dRNAi-1_fpkm	GhYGL1dRNAi-2_fpkm	GhYGL1dRNAi_fpkm	ClCrV-A_count	GhYGL1dRNAi-1_count	GhYGL1dRNAi-2_count	GhYGL1dRNAi-3_count	Symbol	Description	KEGG_A_class	KEGG_B_class	Pathway	K_ID	GO Component	GO Function	GO Process
XLOC_000106	12.63	11	11.7437	13.26	824	726	760	787	TCONS_00000192	PREDICTED: uncharacterized mitochondrial protein AtMg00810-like [Gossypium hirsutum]	-	-	-	-	-	-	-
XLOC_000108	2.7	3.17	3.23521	3.17	32.49	38.47	39.7494	34.99	TCONS_00000195	PREDICTED: DNA-directed RNA polymerases II, IV and V subunit 9A [Gossypium raimondii]	Genetic Information Processing;Metabolism	Nucleotide metabolism;Transcription	ko00230//Purine metabolism;ko00240//Pyrimidine metabolism;ko03020//RNA polymerase	K03017	GO:0043231//intracellular membrane-bounded organelle;GO:0044424//intracellular part;GO:0044464//cell part;GO:0043229//intracellular organelle;GO:0005623//cell;GO:0005622//intracellular;GO:0043227//membrane-bounded organelle;GO:0043226//organelle	GO:0003824//catalytic activity;GO:0034062//RNA polymerase activity;GO:0003676//nucleic acid binding;GO:0016740//transferase activity;GO:0043169//cation binding;GO:0043167//ion binding;GO:0046872//metal ion binding;GO:0097159//organic cyclic compound binding;GO:1901363//heterocyclic compound binding;GO:0046914//transition metal ion binding;GO:0005488//binding;GO:0016779//nucleotidyltransferase act…	GO:0009987//cellular process;GO:0009058//biosynthetic process;GO:0071704//organic substance metabolic process;GO:0044237//cellular metabolic process;GO:0008152//metabolic process;GO:0044260//cellular macromolecule metabolic process;GO:0043170//macromolecule metabolic process;GO:1901576//organic substance biosynthetic process;GO:0034645//cellular macromolecule biosynthetic process;GO:0009059//macr…
XLOC_000118	5.34	6.48	5.07371	2.82	31	38	30.1132	15	TCONS_00000213	hypothetical protein F383_05446 [Gossypium arboreum]	-	-	-	-	-	-	-
XLOC_000128	1.92	1.95	3.8908	1.46	42.99	44	88.9057	30	TCONS_00000233	PREDICTED: G-type lectin S-receptor-like serine/threonine-protein kinase At1g11330 [Gossypium arboreum]	-	-	-	-	-	-	-
XLOC_000129	0.18	0.7	4.20434	0.58	1	4	24.3774	3	TCONS_00000234	PREDICTED: G-type lectin S-receptor-like serine/threonine-protein kinase At1g11330 [Gossypium arboreum]	-	-	-	-	-	-	-
XLOC_000192	0.74	0.65	1.0974	0.76	17	15	25.8113	16	TCONS_00000330	Flavonol 4'-sulfotransferase [Theobroma cacao]	-	-	-	-	-	GO:0003824//catalytic activity;GO:0016782//transferase activity, transferring sulfur-containing groups;GO:0016740//transferase activity	-
XLOC_000212	1.26	1.72	2.45134	2.11	13	18	25.8113	20	TCONS_00000370	-	-	-	-	-	-	-	-
XLOC_000253	0.56	1.46	2.36583	1.45	8	21	34.4151	19	TCONS_00000432	PREDICTED: TMV resistance protein N-like isoform X2 [Gossypium hirsutum]	-	-	-	-	-	-	-
XLOC_000262	1.11	2.7	1.56772	2.83	9	22	12.9057	21	TCONS_00000448	Bifunctional purple acid phosphatase 26 -like protein [Gossypium arboreum]	-	-	-	-	-	-	-
XLOC_000270	0.5	2.13	0.228032	0.18	3	13	1.43396	1	TCONS_00000461	Retrovirus-related Pol polyprotein LINE-1 [Cajanus cajan]	-	-	-	-	-	-	-
XLOC_000276	2.55	1.37	1.11166	3.36	24	12	10.0377	27	TCONS_00000471	-	-	-	-	-	-	-	-
XLOC_000289	2.04	2.46	5.23049	1.82	10	12.14	26.0981	8.19	TCONS_00000492	PREDICTED: uncharacterized protein LOC107925231 [Gossypium hirsutum]	-	-	-	-	-	-	-
XLOC_000296	4.92	4.95	4.33261	5.16	57.51	58.35	51.6226	55.37	TCONS_00000504	Trophinin [Gossypium arboreum]	-	-	-	-	-	GO:0003824//catalytic activity;GO:0016740//transferase activity	-
XLOC_000346	9.84	10.17	6.61293	9.41	142.92	149.44	100.191	125.9	TCONS_00000588	PREDICTED: choline/ethanolaminephosphotransferase 1-like [Gossypium arboreum]	Metabolism	Lipid metabolism	ko00564//Glycerophospholipid metabolism;ko00565//Ether lipid metabolism	K00993	-	GO:0003824//catalytic activity;GO:0016740//transferase activity	-
XLOC_000390	8.59	11.81	11.7294	8.8	126	177	177.811	118	TCONS_00000666	PREDICTED: uncharacterized mitochondrial protein AtMg00310-like [Gossypium hirsutum]	-	-	-	-	-	-	-
XLOC_000401	2.43	2.24	2.72213	1.94	15	14	17.2075	11	TCONS_00000689	PREDICTED: protein transport protein SFT2 isoform X3 [Gossypium raimondii]	-	-	-	-	-	-	-
XLOC_000407	0.56	1.38	0.78386	2.13	4	10	5.73585	14	TCONS_00000701	-	-	-	-	-	-	-	-
XLOC_000422	1.2	1.12	0.897876	1.46	17	16	12.9057	19	TCONS_00000719	Vacuolar sorting-associated protein 18 [Gossypium arboreum]	-	-	-	-	-	-	-
XLOC_000423	6.3	7.83	7.05474	7.91	59	74	67.3962	68	TCONS_00000720	hypothetical protein F383_26031 [Gossypium arboreum]	-	-	-	-	-	-	-
XLOC_000424	2.86	3.22	2.80765	2.43	50	57	50.1887	39	TCONS_00000722	Dynein heavy chain [Gossypium arboreum]	-	-	-	-	-	-	-
XLOC_000470	9.6	8.43	10.2044	9.1	696	651.01	774.34	628	TCONS_00000814	Beta-galactosidase [Dorcoceras hygrometricum]	-	-	-	-	-	GO:0005488//binding	-
XLOC_000471	3.17	2.94	3.43473	3.51	107	100.51	118.417	109	TCONS_00000816	PREDICTED: gamma-tubulin complex component 2 isoform X2 [Gossypium arboreum]	-	-	-	-	GO:0043229//intracellular organelle;GO:0044424//intracellular part;GO:0044446//intracellular organelle part;GO:0043232//intracellular non-membrane-bounded organelle;GO:0005819//spindle;GO:0044464//cell part;GO:0044430//cytoskeletal part;GO:0015630//microtubule cytoskeleton;GO:0044422//organelle part;GO:0043226//organelle;GO:0043228//non-membrane-bounded organelle;GO:0005622//intracellular;GO:0005…	-	GO:0044699//single-organism process;GO:0009987//cellular process;GO:0044763//single-organism cellular process;GO:0007017//microtubule-based process
XLOC_000479	3.54	4.26	4.26135	4.62	56	68	68.8302	67.02	TCONS_00000833	PREDICTED: TBC1 domain family member 17-like isoform X4 [Gossypium raimondii]	-	-	-	-	-	-	-
XLOC_000483	0.76	3.63	6.92647	0.83	6	29	55.9245	6	TCONS_00000842	S-adenosyl-L-methionine-dependent methyltransferases superfamily protein isoform 1 [Theobroma cacao]	-	-	-	-	GO:0044464//cell part;GO:0005622//intracellular;GO:0005623//cell;GO:0044424//intracellular part	GO:0016740//transferase activity;GO:0008168//methyltransferase activity;GO:0003824//catalytic activity;GO:0016741//transferase activity, transferring one-carbon groups;GO:0008173//RNA methyltransferase activity	GO:0008152//metabolic process;GO:0016070//RNA metabolic process;GO:0006807//nitrogen compound metabolic process;GO:0071840//cellular component organization or biogenesis;GO:0034641//cellular nitrogen compound metabolic process;GO:0043412//macromolecule modification;GO:0034470//ncRNA processing;GO:0022613//ribonucleoprotein complex biogenesis;GO:0042254//ribosome biogenesis;GO:0016072//rRNA metabo…
XLOC_000489	1.1	2.78	2.66513	2.84	11	28	27.2453	26	TCONS_00000851	Tryptophan aminotransferase-related 3 -like protein [Gossypium arboreum]	-	-	-	-	-	-	-
XLOC_000491	4.85	6.04	4.28985	6.6	113	142	101.811	141	TCONS_00000854	Succinate dehydrogenase (ubiquinone) flavoprotein subunit, mitochondrial [Aegilops tauschii]	Metabolism	Global and Overview;Energy metabolism;Carbohydrate metabolism	ko01200//Carbon metabolism;ko00190//Oxidative phosphorylation;ko00020//Citrate cycle (TCA cycle)	K00234	GO:0005737//cytoplasm;GO:0031975//envelope;GO:0016020//membrane;GO:0031966//mitochondrial membrane;GO:0005740//mitochondrial envelope;GO:0044444//cytoplasmic part;GO:0043227//membrane-bounded organelle;GO:0005623//cell;GO:0044464//cell part;GO:0005622//intracellular;GO:0031090//organelle membrane;GO:0043226//organelle;GO:0044424//intracellular part;GO:0044422//organelle part;GO:0031967//organelle…	GO:0016491//oxidoreductase activity;GO:0000104//succinate dehydrogenase activity;GO:0043167//ion binding;GO:1901265//nucleoside phosphate binding;GO:0005488//binding;GO:0036094//small molecule binding;GO:0097159//organic cyclic compound binding;GO:0016627//oxidoreductase activity, acting on the CH-CH group of donors;GO:0000166//nucleotide binding;GO:0003824//catalytic activity;GO:1901363//heteroc…	GO:0044281//small molecule metabolic process;GO:0044710//single-organism metabolic process;GO:0044237//cellular metabolic process;GO:0015980//energy derivation by oxidation of organic compounds;GO:0008152//metabolic process;GO:0044699//single-organism process;GO:0009987//cellular process;GO:0071704//organic substance metabolic process;GO:0055114//oxidation-reduction process;GO:0045333//cellular r…
XLOC_000502	7.5	7.11	7.25427	7.04	108.7	90.69	104.866	91.86	TCONS_00000870	PREDICTED: aspartic proteinase A1-like [Gossypium raimondii]	-	-	-	-	-	-	-
XLOC_000514	2.47	2.95	4.17584	3.66	39	47	67.3962	53	TCONS_00000893	BnaC04g41620D [Brassica napus]	-	-	-	-	-	-	-
XLOC_000526	22.27	35.47	32.3235	27	355	571	526.264	395	TCONS_00000917	PREDICTED: glycine, alanine and asparagine-rich protein-like [Gossypium raimondii]	-	-	-	-	-	-	-
XLOC_000536	0.9	0.65	0.684096	1.34	11	8	8.60377	15	TCONS_00000931	PREDICTED: leucine-rich repeat receptor-like protein kinase PEPR2 [Gossypium hirsutum]	-	-	-	-	-	-	-
XLOC_000551	6.5	10.85	14.6653	14.71	51	86	117.585	106	TCONS_00000954	Chaperone DnaK [Gossypium arboreum]	-	-	-	-	-	-	-
XLOC_000565	0.86	0.63	0.897876	1.64	19	14	20.0755	33	TCONS_00000984	PREDICTED: WAT1-related protein At5g40230-like isoform X1 [Gossypium raimondii]	-	-	-	-	-	-	-
XLOC_000601	17.58	27.22	24.4137	31.17	94	147	133.358	153	TCONS_00001045	putative glucose-repressible alcohol dehydrogenase transcriptional effector [Gossypium arboreum]	-	-	-	-	-	-	-
XLOC_000607	4.1	6.91	10.1902	6.78	29.96	50.99	76.0143	45.5	TCONS_00001055	PREDICTED: iron-sulfur assembly protein IscA-like 2, mitochondrial [Gossypium hirsutum]	-	-	-	-	GO:0044464//cell part;GO:0005622//intracellular;GO:0044424//intracellular part;GO:0043227//membrane-bounded organelle;GO:0043226//organelle;GO:0005623//cell;GO:0043229//intracellular organelle;GO:0043231//intracellular membrane-bounded organelle	GO:0043169//cation binding;GO:0005488//binding;GO:0051540//metal cluster binding;GO:0043167//ion binding	GO:0044710//single-organism metabolic process;GO:0006089//lactate metabolic process;GO:0043436//oxoacid metabolic process;GO:0009058//biosynthetic process;GO:0008152//metabolic process;GO:0006082//organic acid metabolic process;GO:0044699//single-organism process;GO:0044763//single-organism cellular process;GO:0044237//cellular metabolic process;GO:0032787//monocarboxylic acid metabolic process;G…
XLOC_000616	1.47	1.16	0.826616	1.44	20	16	11.4717	18	TCONS_00001068	-	-	-	-	-	-	-	-
XLOC_000628	3.02	1.56	0.669844	3.21	44	23	10.0377	43	TCONS_00001092	PREDICTED: uncharacterized mitochondrial protein AtMg00310-like [Gossypium arboreum]	-	-	-	-	-	-	-
XLOC_000630	9.82	9.18	9.32081	8.61	108	102	104.679	87	TCONS_00001095	PREDICTED: ribulose bisphosphate carboxylase/oxygenase activase, chloroplastic-like isoform X3 [Gossypium hirsutum]	-	-	-	-	GO:0005737//cytoplasm;GO:0043229//intracellular organelle;GO:0044435//plastid part;GO:0044434//chloroplast part;GO:0009507//chloroplast;GO:0044422//organelle part;GO:0043227//membrane-bounded organelle;GO:0005622//intracellular;GO:0005623//cell;GO:0044446//intracellular organelle part;GO:0044424//intracellular part;GO:0044464//cell part;GO:0009536//plastid;GO:0044444//cytoplasmic part;GO:0043231/…	GO:0097367//carbohydrate derivative binding;GO:0036094//small molecule binding;GO:0005488//binding;GO:0032549//ribonucleoside binding;GO:0001883//purine nucleoside binding;GO:0032550//purine ribonucleoside binding;GO:1901363//heterocyclic compound binding;GO:0001882//nucleoside binding;GO:0097159//organic cyclic compound binding	GO:1901576//organic substance biosynthetic process;GO:0016043//cellular component organization;GO:0009668//plastid membrane organization;GO:0044699//single-organism process;GO:0008299//isoprenoid biosynthetic process;GO:0044238//primary metabolic process;GO:0009058//biosynthetic process;GO:0016114//terpenoid biosynthetic process;GO:0016109//tetraterpenoid biosynthetic process;GO:0044763//single-o…
XLOC_000646	3.56	3.32	2.65087	3.66	17	16	12.9057	16	TCONS_00001118	-	-	-	-	-	-	-	-
XLOC_000656	3.28	3.03	3.80529	2.41	46	43	54.4906	31	TCONS_00001135	PREDICTED: protein PLANT CADMIUM RESISTANCE 2-like [Gossypium hirsutum]	-	-	-	-	-	-	-
XLOC_000660	5.98	6.04	7.24002	6.9	51	52	63.0943	54	TCONS_00001140	hypothetical protein F383_31668 [Gossypium arboreum]	-	-	-	-	-	-	-
XLOC_000690	0.83	1.53	0.912128	1.47	10	17	11.4717	17	TCONS_00001195	PREDICTED: uncharacterized mitochondrial protein AtMg00310-like [Gossypium arboreum]	-	-	-	-	-	-	-
XLOC_000691	5.92	6.21	3.97631	6.94	121	122	78.8679	125	TCONS_00001199	PREDICTED: probable pectinesterase/pectinesterase inhibitor 13 [Nelumbo nucifera]	-	-	-	-	-	-	-
XLOC_000721	2.41	3.44	3.47749	3.5	75	108	110.415	100	TCONS_00001245	Alanyl-tRNA synthetase [Triticum urartu]	-	-	-	-	-	-	-
XLOC_000725	0.43	1.48	0	0.47	2	7	0	2	TCONS_00001252	-	-	-	-	-	-	-	-
XLOC_000766	3.04	3.3	4.47513	6.48	21	23	31.5472	41	TCONS_00001320	hypothetical protein F383_09776 [Gossypium arboreum]	-	-	-	-	-	-	-
XLOC_000793	11.29	9.71	7.32553	10.26	66	56	47.3208	57	TCONS_00001374	PREDICTED: probable sphingolipid transporter spinster homolog 2 isoform X1 [Gossypium arboreum]	-	-	-	-	GO:0044440//endosomal part;GO:0005737//cytoplasm;GO:0043231//intracellular membrane-bounded organelle;GO:0005623//cell;GO:0043229//intracellular organelle;GO:0044464//cell part;GO:0031090//organelle membrane;GO:0005773//vacuole;GO:0044424//intracellular part;GO:0010008//endosome membrane;GO:0000323//lytic vacuole;GO:0005622//intracellular;GO:0044437//vacuolar part;GO:0016020//membrane;GO:0005774/…	-	GO:0044763//single-organism cellular process;GO:0008152//metabolic process;GO:0072329//monocarboxylic acid catabolic process;GO:0033036//macromolecule localization;GO:0072663//establishment of protein localization to peroxisome;GO:0046467//membrane lipid biosynthetic process;GO:1902578//single-organism localization;GO:0009062//fatty acid catabolic process;GO:0044765//single-organism transport;GO:…
XLOC_000794	2.04	0.53	1.0689	1.11	8	2.09	4.30189	4	TCONS_00001378	PREDICTED: probable sphingolipid transporter spinster homolog 2 isoform X1 [Gossypium hirsutum]	-	-	-	-	GO:0044444//cytoplasmic part;GO:0031090//organelle membrane;GO:0044446//intracellular organelle part;GO:0010008//endosome membrane;GO:0044437//vacuolar part;GO:0044425//membrane part;GO:0031224//intrinsic component of membrane;GO:0043229//intracellular organelle;GO:0043226//organelle;GO:0005768//endosome;GO:0005737//cytoplasm;GO:0098588//bounding membrane of organelle;GO:0044464//cell part;GO:004…	-	GO:0044248//cellular catabolic process;GO:0006886//intracellular protein transport;GO:0044765//single-organism transport;GO:0044249//cellular biosynthetic process;GO:0072662//protein localization to peroxisome;GO:0051179//localization;GO:0044237//cellular metabolic process;GO:0006605//protein targeting;GO:0071840//cellular component organization or biogenesis;GO:1902580//single-organism cellular …
XLOC_000803	1.2	2.01	2.4656	2.51	13	22	27.2453	25	TCONS_00001393	-	-	-	-	-	-	-	-
XLOC_000805	4.66	1.91	2.28032	2.73	141	57	67.3962	73	TCONS_00001395	non-ltr retroelement reverse transcriptase [Rosa rugosa]	-	-	-	-	-	-	-
XLOC_000813	0.15	0	0	0.18	1.51	0	0	1.68	TCONS_00001411	-	-	-	-	-	-	-	-
XLOC_000818	8.78	9.61	7.51081	10.67	294.03	325.06	256.837	327.97	TCONS_00001419	Bromodomain-containing 4 [Gossypium arboreum]	-	-	-	-	-	-	-
XLOC_000840	3.15	2.5	2.93591	2.26	94	80	83.1698	69	TCONS_00001461	PREDICTED: transmembrane protein 50 homolog isoform X1 [Gossypium raimondii]	-	-	-	-	GO:0044425//membrane part;GO:0016020//membrane;GO:0031224//intrinsic component of membrane	-	GO:0090407//organophosphate biosynthetic process;GO:0045017//glycerolipid biosynthetic process;GO:0044238//primary metabolic process;GO:0044711//single-organism biosynthetic process;GO:0019637//organophosphate metabolic process;GO:0009058//biosynthetic process;GO:0008654//phospholipid biosynthetic process;GO:0044710//single-organism metabolic process;GO:0006796//phosphate-containing compound meta…
XLOC_000851	1.33	1.6	1.58197	1.36	33	40	40.1509	31	TCONS_00001476	PREDICTED: leucine-rich repeat receptor-like protein kinase PEPR2 [Gossypium hirsutum]	-	-	-	-	-	-	-
XLOC_000853	4.23	5.07	7.88136	7.13	86	104	163.472	133	TCONS_00001479	hypothetical protein F383_00151 [Gossypium arboreum]	-	-	-	-	-	-	-
XLOC_000854	4.06	4.38	3.8908	7.03	22	24	21.5094	35	TCONS_00001480	Dihydroorotase [Gossypium arboreum]	-	-	-	-	-	-	-
XLOC_000865	11.27	14.79	13.6107	16.86	228	302	281.057	313	TCONS_00001499	PREDICTED: uncharacterized mitochondrial protein AtMg00310-like [Gossypium arboreum]	-	-	-	-	-	-	-
XLOC_000870	2.53	5.14	3.37773	5.93	20	41	27.2453	43	TCONS_00001508	hypothetical protein F383_20757 [Gossypium arboreum]	-	-	-	-	-	-	-
XLOC_000871	1.8	0.84	1.85276	4.53	19	9	20.0755	44	TCONS_00001510	PREDICTED: microtubule-associated tumor suppressor 1 homolog isoform X3 [Gossypium hirsutum]	-	-	-	-	-	-	-
XLOC_000875	8.8	7.46	5.17348	8.84	71	61	51.6226	71	TCONS_00001517	Isoleucine--tRNA ligase [Gossypium arboreum]	-	-	-	-	-	-	-
XLOC_000902	2.99	2.01	1.88126	2.09	124	84	78.8679	79	TCONS_00001558	non-ltr retroelement reverse transcriptase [Rosa rugosa]	-	-	-	-	-	-	-
XLOC_000903	6.23	6.62	5.82907	7.71	40.68	43.68	38.9177	46.24	TCONS_00001563	hypothetical protein F383_02715 [Gossypium arboreum]	-	-	-	-	-	-	-
XLOC_000946	1.53	0.86	0.741104	1.3	23	13	11.4717	18	TCONS_00001622	Cyclopropane-fatty-acyl-phospholipid synthase [Triticum urartu]	-	-	-	-	-	-	-
XLOC_000948	2.27	2.53	1.69599	2.09	32	36	24.3774	27	TCONS_00001625	PREDICTED: transcription factor MYB12-like [Gossypium arboreum]	-	-	-	-	-	-	-
XLOC_000951	1.26	3.45	2.93591	1.67	9	25	21.5094	11	TCONS_00001629	PREDICTED: large proline-rich protein BAG6-like isoform X1 [Gossypium hirsutum]	-	-	-	-	-	-	-
XLOC_000968	3.53	3.87	4.77442	6.83	24.81	27.52	34.3291	44.09	TCONS_00001652	PREDICTED: NAD(P)H-quinone oxidoreductase subunit 1, chloroplastic isoform X2 [Gossypium arboreum]	Metabolism	Energy metabolism	ko00190//Oxidative phosphorylation	K05572	GO:0044425//membrane part;GO:0044444//cytoplasmic part;GO:0043226//organelle;GO:0043227//membrane-bounded organelle;GO:0043229//intracellular organelle;GO:0005623//cell;GO:0005622//intracellular;GO:0044464//cell part;GO:0016020//membrane;GO:0031224//intrinsic component of membrane;GO:0043231//intracellular membrane-bounded organelle;GO:0009536//plastid;GO:0044424//intracellular part;GO:0005737//c…	GO:0003824//catalytic activity	GO:0044699//single-organism process;GO:0044710//single-organism metabolic process;GO:0008152//metabolic process
XLOC_001043	3.85	4.82	2.97867	5.22	49	62	38.717	61	TCONS_00001770	hypothetical protein F383_00134 [Gossypium arboreum]	-	-	-	-	-	-	-
XLOC_001070	0.78	0.64	0.299292	0.62	11	9	4.30189	8	TCONS_00001815	PREDICTED: 14 kDa zinc-binding protein [Arachis ipaensis]	-	-	-	-	-	-	-
XLOC_001071	2.11	1.88	1.753	2.29	49.99	44.98	42.4596	49.69	TCONS_00001816	PREDICTED: type 2 DNA topoisomerase 6 subunit B-like isoform X3 [Gossypium arboreum]	-	-	-	-	-	GO:0005488//binding;GO:0016772//transferase activity, transferring phosphorus-containing groups;GO:0016740//transferase activity;GO:0003824//catalytic activity	GO:0009987//cellular process;GO:0008152//metabolic process;GO:0044237//cellular metabolic process;GO:0006796//phosphate-containing compound metabolic process;GO:0006793//phosphorus metabolic process
XLOC_001072	9.61	11.42	12.7983	10.22	214.04	257	291.094	209	TCONS_00001818	Oxysterol-binding protein 5 [Theobroma cacao]	-	-	-	-	-	GO:0043169//cation binding;GO:0043167//ion binding;GO:0046914//transition metal ion binding;GO:0005488//binding;GO:0046872//metal ion binding;GO:0097159//organic cyclic compound binding	-
XLOC_001209	3.39	8.54	9.09278	8.22	26	64	70.2642	55	TCONS_00002043	-	-	-	-	-	-	-	-
XLOC_001212	1.3	3.48	0.912128	1.98	10	27	7.16981	14	TCONS_00002048	Protein htrL [Gossypium arboreum]	-	-	-	-	-	-	-
XLOC_001214	1.52	1.11	0.78386	2.35	19	14	10.0377	27	TCONS_00002051	PREDICTED: rust resistance kinase Lr10-like [Gossypium hirsutum]	-	-	-	-	-	GO:0016772//transferase activity, transferring phosphorus-containing groups;GO:0003824//catalytic activity;GO:0016740//transferase activity	-
XLOC_001217	1.87	3.24	1.96678	2.03	8	14	8.60377	8	TCONS_00002056	PREDICTED: probable microtubule-binding protein TANGLED [Gossypium hirsutum]	-	-	-	-	-	-	-
XLOC_001228	0.98	1.12	0.655592	0.84	19	22	12.9057	15	TCONS_00002073	PREDICTED: disease resistance protein At4g27190-like [Gossypium arboreum]	-	-	-	-	-	-	-
XLOC_001229	1.63	2.54	1.92402	1.11	37	58	44.4528	23	TCONS_00002074	PREDICTED: F-box/kelch-repeat protein At3g23880-like [Gossypium arboreum]	-	-	-	-	-	-	-
XLOC_001230	7.21	9.26	10.746	8.55	151	204	245.208	166	TCONS_00002077	PREDICTED: brefeldin A-inhibited guanine nucleotide-exchange protein 1-like [Sesamum indicum]	Cellular Processes	Transport and catabolism	ko04144//Endocytosis	K18442	-	GO:0005085//guanyl-nucleotide exchange factor activity;GO:0098772//molecular function regulator	GO:0065007//biological regulation;GO:0065009//regulation of molecular function;GO:0050790//regulation of catalytic activity;GO:0043087//regulation of GTPase activity;GO:0050789//regulation of biological process;GO:0051336//regulation of hydrolase activity;GO:0019222//regulation of metabolic process
XLOC_001239	0.26	0.17	2.09504	0.29	3	2	24.3774	3	TCONS_00002095	PREDICTED: rust resistance kinase Lr10-like [Gossypium arboreum]	-	-	-	-	-	GO:0005488//binding;GO:0016740//transferase activity;GO:0016301//kinase activity;GO:0016772//transferase activity, transferring phosphorus-containing groups;GO:0003824//catalytic activity	-
XLOC_001251	4.25	4.61	3.22095	4.28	135	148	104.679	125	TCONS_00002115	PREDICTED: probable LRR receptor-like serine/threonine-protein kinase At3g47570 [Gossypium raimondii]	Organismal Systems	Environmental adaptation	ko04626//Plant-pathogen interaction	K13420	-	-	-
XLOC_001277	4.34	5.63	5.28749	5.81	136	178	169.208	167	TCONS_00002160	PREDICTED: protein STRICTOSIDINE SYNTHASE-LIKE 10-like [Gossypium raimondii]	-	-	-	-	-	-	-
XLOC_001285	1.07	1.27	1.81	1.29	10	12	17.2075	11	TCONS_00002177	PREDICTED: F-box/FBD/LRR-repeat protein At1g78750-like [Gossypium arboreum]	-	-	-	-	-	-	-
XLOC_001288	16.01	16.22	11.6866	14.94	57.68	59	43.0189	49.41	TCONS_00002184	PREDICTED: carbamoyl-phosphate synthase large chain, chloroplastic-like [Gossypium hirsutum]	Metabolism	Amino acid metabolism;Nucleotide metabolism	ko00240//Pyrimidine metabolism;ko00250//Alanine, aspartate and glutamate metabolism	K01955	GO:0009536//plastid;GO:0043226//organelle;GO:0044444//cytoplasmic part;GO:0005737//cytoplasm;GO:0043227//membrane-bounded organelle;GO:0005623//cell;GO:0043231//intracellular membrane-bounded organelle;GO:0044424//intracellular part;GO:0005622//intracellular;GO:0044464//cell part;GO:0043229//intracellular organelle	GO:0043167//ion binding;GO:0016874//ligase activity;GO:0097159//organic cyclic compound binding;GO:0005488//binding;GO:0036094//small molecule binding;GO:0003824//catalytic activity;GO:1901363//heterocyclic compound binding	GO:0034641//cellular nitrogen compound metabolic process;GO:0044281//small molecule metabolic process;GO:0019438//aromatic compound biosynthetic process;GO:0046483//heterocycle metabolic process;GO:0044710//single-organism metabolic process;GO:0044699//single-organism process;GO:1901564//organonitrogen compound metabolic process;GO:0044260//cellular macromolecule metabolic process;GO:0043436//oxo…
XLOC_001303	3.45	2.95	2.20906	2.73	22	19	14.3396	16	TCONS_00002211	-	-	-	-	-	-	-	-
XLOC_001311	0.94	1.86	1.31118	1.9	7	14	10.0377	13	TCONS_00002224	methyl-coenzyme m reductase i subunit beta [Gossypium arboreum]	-	-	-	-	-	GO:0003824//catalytic activity;GO:0016740//transferase activity	-
XLOC_001348	2.03	3.89	2.30882	4	32	62	37.283	58	TCONS_00002285	hypothetical protein F383_25497 [Gossypium arboreum]	-	-	-	-	-	-	-
XLOC_001349	2.47	1.75	1.48221	2.69	14	10	8.60377	14	TCONS_00002286	-	-	-	-	-	-	-	-
XLOC_001351	6.83	5.29	4.48938	5.1	92	72	61.6604	63	TCONS_00002289	Retrotransposon, unclassified-like protein [Theobroma cacao]	-	-	-	-	-	-	-
XLOC_001355	4.37	5.38	5.13072	4.43	42	53	48.7547	39	TCONS_00002301	F-box only 41 [Gossypium arboreum]	-	-	-	-	-	-	-
XLOC_001359	4.24	4.25	5.47277	4.4	85	86	111.849	81	TCONS_00002308	non-ltr retroelement reverse transcriptase [Rosa rugosa]	-	-	-	-	-	-	-
XLOC_001390	3.56	6.41	4.70316	6.11	33	60	44.4528	52	TCONS_00002352	-	-	-	-	-	-	-	-
XLOC_001428	2.93	2.11	2.75064	5.13	33	24	31.5472	53	TCONS_00002407	Receptor-like protein 12 [Morus notabilis]	-	-	-	-	-	-	-
XLOC_001455	2.82	3.13	3.96206	4.71	17	19	24.3774	26	TCONS_00002457	Pesticidal crystal-like protein cry16Aa [Gossypium arboreum]	-	-	-	-	-	-	-
XLOC_001473	7.17	7.99	4.48938	8.79	56	63	35.8491	63	TCONS_00002484	-	-	-	-	-	-	-	-
XLOC_001487	17.18	23.31	22.6037	19.9	127	174	170.642	135	TCONS_00002510	hypothetical protein F383_26660 [Gossypium arboreum]	-	-	-	-	-	-	-
XLOC_001552	0.15	0.15	1.72449	0.17	1	1	11.4717	1	TCONS_00002623	PREDICTED: uncharacterized mitochondrial protein AtMg00310-like [Arachis duranensis]	-	-	-	-	-	-	-
XLOC_001562	2.43	2.38	3.06418	2.58	78	77	100.377	76	TCONS_00002651	F5A9.24 [Arabidopsis thaliana]	-	-	-	-	-	-	-
XLOC_001570	1.75	3.26	5.13072	1.59	12	23	35.8491	10	TCONS_00002661	PREDICTED: non-specific lipid-transfer protein-like 1 [Gossypium hirsutum]	-	-	-	-	GO:0044444//cytoplasmic part;GO:0005623//cell;GO:0043227//membrane-bounded organelle;GO:0042579//microbody;GO:0005737//cytoplasm;GO:0043231//intracellular membrane-bounded organelle;GO:0043226//organelle;GO:0005622//intracellular;GO:0044464//cell part;GO:0043229//intracellular organelle;GO:0044424//intracellular part	GO:0005496//steroid binding;GO:0005488//binding;GO:0008289//lipid binding;GO:0097159//organic cyclic compound binding	GO:0010476//gibberellin mediated signaling pathway;GO:0000003//reproduction;GO:0044237//cellular metabolic process;GO:0051716//cellular response to stimulus;GO:0044238//primary metabolic process;GO:0006869//lipid transport;GO:0032502//developmental process;GO:0071229//cellular response to acid chemical;GO:0071310//cellular response to organic substance;GO:0006721//terpenoid metabolic process;GO:0…
XLOC_001575	3.16	1.41	2.15205	3.55	31	14	21.5094	32	TCONS_00002671	-	-	-	-	-	-	-	-
XLOC_001587	1.18	1.31	1.26843	1.14	17	19	18.6415	15	TCONS_00002686	Alanyl-tRNA synthetase [Triticum urartu]	-	-	-	-	-	-	-
XLOC_001594	4.18	5.02	4.19009	5.2	28	34	28.6792	32	TCONS_00002701	putative translation initiation factor IF-2 [Gossypium arboreum]	-	-	-	-	-	-	-
XLOC_001612	3.51	2.82	3.64851	3.79	65	54	68.8302	65	TCONS_00002730	hypothetical protein F383_34077 [Gossypium arboreum]	-	-	-	-	-	-	-
XLOC_001625	1.26	3.44	3.66277	1.29	16	44	47.3208	15	TCONS_00002759	F-box domain containing protein [Oryza sativa Japonica Group]	-	-	-	-	-	-	-
XLOC_001647	2.26	1.6	2.69363	1.79	73	52	88.9057	53	TCONS_00002796	Retrovirus-related Pol polyprotein LINE-1 [Cajanus cajan]	-	-	-	-	-	-	-
XLOC_001662	2.15	3.29	3.47749	2.53	41	59	70.2642	42	TCONS_00002823	hypothetical protein B456_002G154900 [Gossypium raimondii]	-	-	-	-	-	-	-
XLOC_001673	0.27	0.67	1.32544	2.06	2	5	10.0377	14	TCONS_00002844	PREDICTED: protein BOBBER 1-like [Gossypium arboreum]	-	-	-	-	GO:0005622//intracellular;GO:0044424//intracellular part;GO:0044464//cell part;GO:0005623//cell	-	GO:0044707//single-multicellular organism process;GO:0044699//single-organism process;GO:0032501//multicellular organismal process
XLOC_001705	5.37	5.04	5.3445	5.72	54	52	55.9245	54	TCONS_00002910	hypothetical protein F383_13156 [Gossypium arboreum]	-	-	-	-	-	-	-
XLOC_001708	3.04	3.96	4.03332	4.31	106	127	113.283	113	TCONS_00002915	non-ltr retroelement reverse transcriptase [Rosa rugosa]	-	-	-	-	-	-	-
XLOC_001718	8.11	8.91	10.7603	7.57	416	464	564.981	358	TCONS_00002928	PREDICTED: uncharacterized mitochondrial protein AtMg00310-like [Gossypium hirsutum]	-	-	-	-	-	-	-
XLOC_001747	5.2	5.61	3.73403	5.41	90	98	65.9623	86	TCONS_00002973	Cyclopropane-fatty-acyl-phospholipid synthase [Triticum urartu]	-	-	-	-	-	-	-
XLOC_001751	0.75	0.8	0.612836	0.48	12	13	10.0377	7	TCONS_00002981	F27F5.21 [Arabidopsis thaliana]	-	-	-	-	-	-	-
XLOC_001754	16.34	13.94	16.3613	17.15	108	93	110.415	104	TCONS_00002985	hypothetical protein F383_30760 [Gossypium arboreum]	-	-	-	-	-	-	-
XLOC_001762	1.22	0.6	0.28504	1.66	12	6	2.86792	15	TCONS_00002995	-	-	-	-	-	-	-	-
XLOC_001785	4.9	5.31	3.27796	4.95	42	46	28.6792	39	TCONS_00003042	PREDICTED: CTD small phosphatase-like protein 2 [Gossypium raimondii]	-	-	-	-	-	GO:0003824//catalytic activity;GO:0042578//phosphoric ester hydrolase activity;GO:0016787//hydrolase activity;GO:0016788//hydrolase activity, acting on ester bonds	GO:0044237//cellular metabolic process;GO:0006793//phosphorus metabolic process;GO:0006796//phosphate-containing compound metabolic process;GO:0009987//cellular process;GO:0008152//metabolic process
XLOC_001786	4.1	3.55	2.83615	3.65	71	62	50.1887	58	TCONS_00003043	ctdspl2 [Gossypium arboreum]	-	-	-	-	GO:0098687//chromosomal region;GO:0005694//chromosome;GO:0005623//cell;GO:0043232//intracellular non-membrane-bounded organelle;GO:0044464//cell part;GO:0044424//intracellular part;GO:0043229//intracellular organelle;GO:0043228//non-membrane-bounded organelle;GO:0044427//chromosomal part;GO:0043227//membrane-bounded organelle;GO:0044422//organelle part;GO:0043226//organelle;GO:0043231//intracellu…	GO:0016787//hydrolase activity;GO:0003824//catalytic activity;GO:0004721//phosphoprotein phosphatase activity;GO:0016788//hydrolase activity, acting on ester bonds;GO:0016791//phosphatase activity;GO:0042578//phosphoric ester hydrolase activity;GO:0004722//protein serine/threonine phosphatase activity	GO:0006796//phosphate-containing compound metabolic process;GO:0009987//cellular process;GO:0044267//cellular protein metabolic process;GO:0044238//primary metabolic process;GO:0071704//organic substance metabolic process;GO:0009056//catabolic process;GO:0043412//macromolecule modification;GO:0044237//cellular metabolic process;GO:0006464//cellular protein modification process;GO:0008152//metabol…
XLOC_001791	6.55	7.2	6.31364	7.11	130.86	143.01	129.974	129.27	TCONS_00003050	PREDICTED: phosphatidylinositol-glycan biosynthesis class W protein-like [Gossypium hirsutum]	Genetic Information Processing	Folding, sorting and degradation	ko04130//SNARE interactions in vesicular transport	K08504	-	-	-
XLOC_001850	17.41	28.38	21.2497	28.6	130	214	162.038	196	TCONS_00003147	RNA polymerase II [Gossypium arboreum]	-	-	-	-	-	-	-
XLOC_001855	3.67	7.48	4.87419	4.45	18	37	24.3774	20	TCONS_00003153	hypothetical protein F383_31654 [Gossypium arboreum]	-	-	-	-	-	-	-
XLOC_001861	4.06	3.52	3.8908	3.31	300	263	293.962	225	TCONS_00003162	PREDICTED: golgin subfamily A member 5-like [Gossypium raimondii]	-	-	-	-	-	-	-
XLOC_001873	8.08	7.3	4.6034	5.67	160	146	93.2075	103	TCONS_00003184	PREDICTED: uncharacterized mitochondrial protein AtMg00310-like [Gossypium hirsutum]	-	-	-	-	-	-	-
XLOC_001876	8.32	13.54	7.42529	11.93	75.49	124	68.8302	99.32	TCONS_00003188	-	-	-	-	-	-	-	-
XLOC_001892	13.01	14.61	8.99302	19.25	67	76	47.3208	91	TCONS_00003216	hypothetical protein F383_15357 [Gossypium arboreum]	-	-	-	-	-	-	-
XLOC_001894	1.64	3.87	2.80765	4.26	18	43	31.5472	43	TCONS_00003219	-	-	-	-	-	-	-	-
XLOC_001895	1.34	2.65	0.370552	2.33	5	10	1.43396	8	TCONS_00003221	-	-	-	-	-	-	-	-
XLOC_001905	14.64	18.4	14.3803	18.63	211	308	239.472	267	TCONS_00003238	non-ltr retroelement reverse transcriptase [Rosa rugosa]	-	-	-	-	-	-	-
XLOC_001918	5.01	6.82	7.38254	7.64	40	55	60.2264	56	TCONS_00003259	Orotidine 5'-phosphate decarboxylase [Gossypium arboreum]	-	-	-	-	-	-	-
XLOC_001925	2.1	3.89	3.74828	6.57	15	28	27.2453	43	TCONS_00003270	PREDICTED: metacaspase-9-like [Gossypium hirsutum]	-	-	-	-	-	-	-
XLOC_001926	0.59	0.96	0.755356	1.23	11	18	14.3396	21	TCONS_00003271	methyl-coenzyme m reductase i subunit beta [Gossypium arboreum]	-	-	-	-	-	-	-
XLOC_001936	1.78	2.04	1.63898	2.17	50	58	47.3208	56	TCONS_00003287	Cysteine-rich RLK (receptor-like protein kinase) 8 [Dorcoceras hygrometricum]	-	-	-	-	-	-	-
XLOC_001949	4.71	4.97	3.2067	4.47	31	33	21.5094	27	TCONS_00003309	-	-	-	-	-	-	-	-
XLOC_001966	12.44	17.12	13.5679	16.84	51.32	71.32	57.1577	63.76	TCONS_00003337	Tyrosine--tRNA ligase [Gossypium arboreum]	-	-	-	-	-	-	-
XLOC_001990	1.79	4.18	3.40623	4.88	14	33	27.2453	35	TCONS_00003374	hypothetical protein F383_22702 [Gossypium arboreum]	-	-	-	-	-	-	-
XLOC_002010	4.39	6.82	5.00245	5.69	37	58	43.0189	44	TCONS_00003410	-	-	-	-	-	-	-	-
XLOC_002408	1.13	2.16	1.25418	1.2	19	34	18.6415	16	TCONS_00003924	PREDICTED: 3beta-hydroxysteroid-dehydrogenase/decarboxylase-like isoform X1 [Gossypium hirsutum]	Metabolism	Lipid metabolism	ko00100//Steroid biosynthesis	K07748	GO:0005911//cell-cell junction;GO:0005623//cell;GO:0043227//membrane-bounded organelle;GO:0043229//intracellular organelle;GO:0043231//intracellular membrane-bounded organelle;GO:0044422//organelle part;GO:0044424//intracellular part;GO:0044425//membrane part;GO:0030054//cell junction;GO:0044464//cell part;GO:0016020//membrane;GO:0031090//organelle membrane;GO:0005622//intracellular;GO:0043226//o…	GO:0016614//oxidoreductase activity, acting on CH-OH group of donors;GO:0003824//catalytic activity;GO:0016491//oxidoreductase activity;GO:0016229//steroid dehydrogenase activity;GO:0016616//oxidoreductase activity, acting on the CH-OH group of donors, NAD or NADP as acceptor;GO:0033764//steroid dehydrogenase activity, acting on the CH-OH group of donors, NAD or NADP as acceptor	GO:0008152//metabolic process;GO:0008610//lipid biosynthetic process;GO:0071704//organic substance metabolic process;GO:0006629//lipid metabolic process;GO:0009058//biosynthetic process;GO:0044699//single-organism process;GO:0044710//single-organism metabolic process;GO:0006694//steroid biosynthetic process;GO:1901576//organic substance biosynthetic process;GO:0008202//steroid metabolic process;G…
XLOC_002534	3.24	1.51	2.95017	2.81	34	16	31.5472	27	TCONS_00004126	RNase H family protein [Solanum demissum]	-	-	-	-	-	-	GO:0006139//nucleobase-containing compound metabolic process;GO:0071704//organic substance metabolic process;GO:0044237//cellular metabolic process;GO:0046483//heterocycle metabolic process;GO:0006807//nitrogen compound metabolic process;GO:0044260//cellular macromolecule metabolic process;GO:0034641//cellular nitrogen compound metabolic process;GO:0008152//metabolic process;GO:0043170//macromole…
XLOC_002549	2.05	2.71	1.43945	2.79	12	16	8.60377	15	TCONS_00004149	Serine/threonine-protein kinase mTOR [Gossypium arboreum]	-	-	-	-	-	-	-
XLOC_002562	4.19	3.81	3.27796	5.33	36	33	28.6792	42	TCONS_00004175	hypothetical protein F383_35781 [Gossypium arboreum]	-	-	-	-	-	-	-
XLOC_002581	2.55	2.07	1.89552	2.67	123	101	93.2075	118	TCONS_00004201	PREDICTED: LOW QUALITY PROTEIN: retrovirus-related Pol polyprotein from transposon TNT 1-94 [Solanum pennellii]	-	-	-	-	-	-	-
XLOC_002599	10.56	13.2	12.6415	15.55	61	77	74.566	82.46	TCONS_00004234	putative translation initiation factor IF-2 [Gossypium arboreum]	-	-	-	-	-	-	-
XLOC_002607	2.44	2.1	3.09269	2.4	31	27	40.1509	28	TCONS_00004246	Golgin subfamily A member 5 [Gossypium arboreum]	-	-	-	-	-	-	-
XLOC_002613	2.96	3.39	1.7815	2.75	18.75	20.19	11.4717	15.95	TCONS_00004256	PREDICTED: dephospho-CoA kinase-like [Gossypium arboreum]	Metabolism	Metabolism of cofactors and vitamins	ko00770//Pantothenate and CoA biosynthesis	K00859	GO:0043226//organelle;GO:0005623//cell;GO:0044464//cell part;GO:0043229//intracellular organelle;GO:0043227//membrane-bounded organelle;GO:0042579//microbody;GO:0005737//cytoplasm;GO:0044424//intracellular part;GO:0009536//plastid;GO:0005622//intracellular;GO:0043231//intracellular membrane-bounded organelle;GO:0044444//cytoplasmic part	GO:0003824//catalytic activity;GO:0032549//ribonucleoside binding;GO:0016301//kinase activity;GO:0005488//binding;GO:0036094//small molecule binding;GO:0001882//nucleoside binding;GO:1901363//heterocyclic compound binding;GO:0097159//organic cyclic compound binding;GO:0097367//carbohydrate derivative binding;GO:0016740//transferase activity;GO:0016772//transferase activity, transferring phosphoru…	GO:0009108//coenzyme biosynthetic process;GO:0009987//cellular process;GO:0051234//establishment of localization;GO:0009058//biosynthetic process;GO:0006811//ion transport;GO:0044249//cellular biosynthetic process;GO:0006732//coenzyme metabolic process;GO:1902578//single-organism localization;GO:0044765//single-organism transport;GO:0051188//cofactor biosynthetic process;GO:0006793//phosphorus me…
XLOC_002647	6.13	9.19	5.28749	7.58	111	167	96.0755	125	TCONS_00004303	E3 ubiquitin-protein ligase highwire [Gossypium arboreum]	-	-	-	-	-	GO:0003824//catalytic activity	-
XLOC_002672	6.93	5.48	3.93355	6.32	167.1	133.39	96.7351	139.87	TCONS_00004344	non-ltr retroelement reverse transcriptase [Rosa rugosa]	-	-	-	-	-	-	-
XLOC_002688	2.24	2.63	1.98103	2	79	94	71.6981	65	TCONS_00004372	PREDICTED: RNA-directed DNA polymerase homolog [Gossypium hirsutum]	-	-	-	-	-	GO:0034061//DNA polymerase activity;GO:0016772//transferase activity, transferring phosphorus-containing groups;GO:0016779//nucleotidyltransferase activity;GO:0003824//catalytic activity;GO:0016740//transferase activity	GO:0006139//nucleobase-containing compound metabolic process;GO:0006260//DNA replication;GO:0008152//metabolic process;GO:0044249//cellular biosynthetic process;GO:0006259//DNA metabolic process;GO:0044237//cellular metabolic process;GO:0043170//macromolecule metabolic process;GO:0044260//cellular macromolecule metabolic process;GO:0046483//heterocycle metabolic process;GO:1901360//organic cyclic…
XLOC_002705	5.9	5.03	5.72931	6.1	549	474	546.34	524	TCONS_00004404	bZIP-like protein [Oryza sativa Japonica Group]	-	-	-	-	-	-	-
XLOC_002718	3.98	5.04	5.21623	5.43	45	58	58.7925	56	TCONS_00004423	Os07g0501200 [Oryza sativa Japonica Group]	-	-	-	-	-	-	-
XLOC_002721	3.8	3.86	6.79821	3.46	152	156	278.189	127	TCONS_00004431	PREDICTED: receptor-like protein 12 [Gossypium hirsutum]	-	-	-	-	-	-	-
XLOC_002723	0.85	0.58	2.00953	1.27	16	11	38.717	22	TCONS_00004435	PREDICTED: 50S ribosomal protein L13, chloroplastic isoform X1 [Gossypium raimondii]	Genetic Information Processing	Translation	ko03010//Ribosome	K02871	GO:0005623//cell;GO:0032991//macromolecular complex;GO:1990904//ribonucleoprotein complex;GO:0043229//intracellular organelle;GO:0005737//cytoplasm;GO:0044424//intracellular part;GO:0030529//intracellular ribonucleoprotein complex;GO:0009526//plastid envelope;GO:0044464//cell part;GO:0005622//intracellular;GO:0044422//organelle part;GO:0043226//organelle;GO:0031967//organelle envelope;GO:0044446/…	GO:0005198//structural molecule activity	GO:0006605//protein targeting;GO:0051649//establishment of localization in cell;GO:1902578//single-organism localization;GO:0034613//cellular protein localization;GO:0051179//localization;GO:0044765//single-organism transport;GO:0044699//single-organism process;GO:0008152//metabolic process;GO:0045184//establishment of protein localization;GO:0071702//organic substance transport;GO:1902582//singl…
XLOC_002742	2.38	3.11	1.26843	1.84	33	36	20.0755	21	TCONS_00004464	RNA-directed DNA polymerase (Reverse transcriptase) [Medicago truncatula]	-	-	-	-	-	GO:0097159//organic cyclic compound binding;GO:0005488//binding;GO:0003676//nucleic acid binding;GO:1901363//heterocyclic compound binding	-
XLOC_002746	7.65	10.3	6.08561	6.77	53	72	43.0189	43	TCONS_00004475	Os05g0342600 [Oryza sativa Japonica Group]	-	-	-	-	-	-	-
XLOC_002767	6.69	5.86	8.03813	7.83	174	154	213.66	187	TCONS_00004506	Retrovirus-related Pol polyprotein LINE-1, partial [Cajanus cajan]	-	-	-	-	-	-	-
XLOC_002797	1.11	0.82	1.01189	0.82	31	23	28.6792	21	TCONS_00004559	polyprotein, partial [Ananas comosus]	-	-	-	-	-	-	-
XLOC_002799	6.88	9.25	10.461	8.08	166.14	220	243.774	168	TCONS_00004565	PREDICTED: phospholipase D zeta 1-like [Gossypium arboreum]	Cellular Processes;Metabolism	Transport and catabolism;Lipid metabolism	ko04144//Endocytosis;ko00564//Glycerophospholipid metabolism;ko00565//Ether lipid metabolism	K01115	-	-	-
XLOC_002800	4.69	4.68	5.14497	5.15	118	120	131.925	120	TCONS_00004568	Calcium-dependent protein kinase 8 [Gossypium arboreum]	Organismal Systems	Environmental adaptation	ko04626//Plant-pathogen interaction	K13412	-	GO:0004672//protein kinase activity;GO:0043169//cation binding;GO:0005488//binding;GO:0003824//catalytic activity;GO:0036094//small molecule binding;GO:0016773//phosphotransferase activity, alcohol group as acceptor;GO:0097159//organic cyclic compound binding;GO:0032550//purine ribonucleoside binding;GO:1901363//heterocyclic compound binding;GO:0001883//purine nucleoside binding;GO:0043167//ion b…	GO:0008152//metabolic process;GO:0044237//cellular metabolic process;GO:0044260//cellular macromolecule metabolic process;GO:0044238//primary metabolic process;GO:0043170//macromolecule metabolic process;GO:0006464//cellular protein modification process;GO:0036211//protein modification process;GO:0044267//cellular protein metabolic process;GO:0071704//organic substance metabolic process;GO:000679…
XLOC_002803	15.54	19.26	14.7081	26.21	135	169	130.491	209	TCONS_00004572	PREDICTED: receptor-like protein 12 [Gossypium arboreum]	-	-	-	-	-	-	-
XLOC_002816	1.58	2.96	2.45134	3.52	19	36	30.1132	39	TCONS_00004602	TVP38/TMEM64 family membrane protein [Gossypium arboreum]	-	-	-	-	-	-	-
XLOC_002823	0.4	0	0	0	1	0	0	0	TCONS_00004615	-	-	-	-	-	-	-	-
XLOC_002825	1.88	0.84	0.513072	1.89	22	11	7.16981	21	TCONS_00004617	Poly (A) RNA polymerase cid1 [Gossypium arboreum]	-	-	-	-	-	GO:0016740//transferase activity;GO:0003824//catalytic activity;GO:0016772//transferase activity, transferring phosphorus-containing groups	GO:0050896//response to stimulus;GO:0005975//carbohydrate metabolic process;GO:0009059//macromolecule biosynthetic process;GO:0046483//heterocycle metabolic process;GO:0034655//nucleobase-containing compound catabolic process;GO:0006807//nitrogen compound metabolic process;GO:0034645//cellular macromolecule biosynthetic process;GO:0043413//macromolecule glycosylation;GO:0016070//RNA metabolic pro…
XLOC_002829	16.84	19.38	13.9955	19.37	179	208	152	189	TCONS_00004623	PREDICTED: trafficking protein particle complex subunit 2-like [Gossypium hirsutum]	-	-	-	-	GO:0044464//cell part;GO:0005623//cell	-	GO:0051641//cellular localization;GO:0046907//intracellular transport;GO:0051179//localization;GO:0016482//cytoplasmic transport;GO:0051649//establishment of localization in cell;GO:0051234//establishment of localization;GO:0006810//transport
XLOC_002846	6.48	5.71	6.54167	4.19	57.3	51	59.0936	34	TCONS_00004656	A/G-specific adenine glycosylase [Gossypium arboreum]	-	-	-	-	-	-	-
XLOC_002862	1.46	1.97	2.47985	1.83	72.1	98	124.869	83	TCONS_00004685	PREDICTED: phosphatidate phosphatase PAH2-like isoform X2 [Gossypium arboreum]	Metabolism	Lipid metabolism	ko00564//Glycerophospholipid metabolism;ko00561//Glycerolipid metabolism	K15728	GO:0005576//extracellular region	GO:0003824//catalytic activity;GO:0042578//phosphoric ester hydrolase activity;GO:0016787//hydrolase activity;GO:0016788//hydrolase activity, acting on ester bonds;GO:0016791//phosphatase activity	GO:0008152//metabolic process;GO:0009267//cellular response to starvation;GO:0071496//cellular response to external stimulus;GO:0044237//cellular metabolic process;GO:0009991//response to extracellular stimulus;GO:0031667//response to nutrient levels;GO:0006793//phosphorus metabolic process;GO:0042594//response to starvation;GO:0006950//response to stress;GO:0044699//single-organism process;GO:00…
XLOC_002864	6.04	6.43	7.22577	5.73	133	137	172.075	121	TCONS_00004688	transcription activator of gluconeogenesis ert1 [Gossypium arboreum]	-	-	-	-	-	-	-
XLOC_002925	12.21	16.14	13.6677	13.36	158	198	180.679	160	TCONS_00004782	PREDICTED: glycine, alanine and asparagine-rich protein-like [Gossypium raimondii]	-	-	-	-	-	-	-
XLOC_002929	25.02	23.19	29.4304	25.76	162.97	152.58	195.75	154	TCONS_00004788	PREDICTED: protein TRIGALACTOSYLDIACYLGLYCEROL 2, chloroplastic-like isoform X2 [Gossypium hirsutum]	-	-	-	-	GO:0044435//plastid part;GO:0019866//organelle inner membrane;GO:0043229//intracellular organelle;GO:0005622//intracellular;GO:0031090//organelle membrane;GO:0009528//plastid inner membrane;GO:0031975//envelope;GO:0044422//organelle part;GO:0031967//organelle envelope;GO:0005623//cell;GO:0043227//membrane-bounded organelle;GO:0044464//cell part;GO:0031224//intrinsic component of membrane;GO:00444…	GO:0022892//substrate-specific transporter activity;GO:0008289//lipid binding;GO:0005215//transporter activity;GO:0005488//binding	GO:0071822//protein complex subunit organization;GO:0044085//cellular component biogenesis;GO:0006461//protein complex assembly;GO:0043933//macromolecular complex subunit organization;GO:0006810//transport;GO:0044699//single-organism process;GO:0065003//macromolecular complex assembly;GO:0006869//lipid transport;GO:0016043//cellular component organization;GO:0034622//cellular macromolecular compl…
XLOC_002935	3.07	3.31	3.2067	3.58	172	187	183.547	184	TCONS_00004797	PREDICTED: uncharacterized mitochondrial protein AtMg00810-like [Gossypium hirsutum]	-	-	-	-	-	-	-
XLOC_002946	5.01	5.45	5.41576	5.71	145	158	157.736	151	TCONS_00004817	non-ltr retroelement reverse transcriptase [Rosa rugosa]	-	-	-	-	-	-	GO:0006725//cellular aromatic compound metabolic process;GO:0044260//cellular macromolecule metabolic process;GO:0006807//nitrogen compound metabolic process;GO:1901360//organic cyclic compound metabolic process;GO:0008152//metabolic process;GO:0046483//heterocycle metabolic process;GO:0090304//nucleic acid metabolic process;GO:0044238//primary metabolic process;GO:0009987//cellular process;GO:00…
XLOC_002962	4.91	2.81	3.80529	3.62	52	25	35.8491	32	TCONS_00004840	PREDICTED: protein SYS1 homolog [Gossypium raimondii]	-	-	-	-	GO:0044422//organelle part;GO:0043226//organelle;GO:0043227//membrane-bounded organelle;GO:0031090//organelle membrane;GO:0016020//membrane	-	-
XLOC_002982	4.87	4.24	3.32072	5.9	99	87	68.8302	110	TCONS_00004877	Regulatory-associated of TOR 1 [Gossypium arboreum]	-	-	-	-	-	-	-
XLOC_002990	1.53	2.45	2.30882	1.54	13	21	20.0755	12	TCONS_00004898	-	-	-	-	-	-	-	-
XLOC_002993	4.98	4.94	4.13308	6.91	22	22	18.6415	28	TCONS_00004905	-	-	-	-	-	-	-	-
XLOC_003008	2.77	2.39	3.563	3.48	79	70	107.547	92	TCONS_00004928	PREDICTED: pheophytinase, chloroplastic-like [Gossypium hirsutum]	-	-	-	-	-	-	-
XLOC_003016	1.57	1.41	1.58197	2.67	32	29	32.9811	50	TCONS_00004941	PREDICTED: retrovirus-related Pol polyprotein from transposon TNT 1-94 [Gossypium arboreum]	-	-	-	-	-	-	-
XLOC_003019	1.26	1.97	1.26843	1.92	28	44	28.6792	39	TCONS_00004944	PREDICTED: leucine-rich repeat receptor-like protein kinase PEPR2 [Gossypium hirsutum]	-	-	-	-	-	-	-
XLOC_003027	4.94	3.7	3.81954	4.37	214	162	169.208	174	TCONS_00004959	PREDICTED: glycine, alanine and asparagine-rich protein-like [Gossypium raimondii]	-	-	-	-	-	-	-
XLOC_003030	3.48	3.55	3.5345	4.5	296	305	306.868	352	TCONS_00004962	Gag-Pol polyprotein [Gossypium arboreum]	-	-	-	-	-	-	-
XLOC_003034	2.05	1.22	1.0404	1.25	25	15	12.9057	14	TCONS_00004968	PREDICTED: retrovirus-related Pol polyprotein from transposon TNT 1-94 [Gossypium arboreum]	-	-	-	-	-	-	-
XLOC_003039	4.08	2.54	1.23992	3.43	55.73	35	17.2075	43	TCONS_00004976	PREDICTED: serine/threonine-protein phosphatase 5-like [Gossypium arboreum]	-	-	-	-	GO:0005654//nucleoplasm;GO:0005789//endoplasmic reticulum membrane;GO:0032991//macromolecular complex;GO:0005737//cytoplasm;GO:0044451//nucleoplasm part;GO:0044422//organelle part;GO:0070013//intracellular organelle lumen;GO:0031090//organelle membrane;GO:0015629//actin cytoskeleton;GO:0098588//bounding membrane of organelle;GO:0044446//intracellular organelle part;GO:0030054//cell junction;GO:00…	GO:0005488//binding;GO:0036094//small molecule binding;GO:0016462//pyrophosphatase activity;GO:0032550//purine ribonucleoside binding;GO:0004721//phosphoprotein phosphatase activity;GO:0016791//phosphatase activity;GO:0016818//hydrolase activity, acting on acid anhydrides, in phosphorus-containing anhydrides;GO:0003676//nucleic acid binding;GO:0043167//ion binding;GO:0016788//hydrolase activity, …	GO:0023052//signaling;GO:0043412//macromolecule modification;GO:0010380//regulation of chlorophyll biosynthetic process;GO:0044260//cellular macromolecule metabolic process;GO:0008152//metabolic process;GO:0006464//cellular protein modification process;GO:0031326//regulation of cellular biosynthetic process;GO:0090056//regulation of chlorophyll metabolic process;GO:0006518//peptide metabolic proc…
XLOC_003040	0.72	0.47	0.612836	1.7	4.85	3.21	4.15849	10.45	TCONS_00004978	PREDICTED: ferrochelatase-2, chloroplastic-like isoform X2 [Gossypium raimondii]	Metabolism	Metabolism of cofactors and vitamins	ko00860//Porphyrin and chlorophyll metabolism	K01772	-	GO:0016829//lyase activity;GO:0003824//catalytic activity	GO:0071704//organic substance metabolic process;GO:1901566//organonitrogen compound biosynthetic process;GO:0044249//cellular biosynthetic process;GO:0009058//biosynthetic process;GO:1901360//organic cyclic compound metabolic process;GO:0044237//cellular metabolic process;GO:0044271//cellular nitrogen compound biosynthetic process;GO:0046483//heterocycle metabolic process;GO:1901362//organic cycl…
XLOC_003056	0.9	0.15	0.42756	0.41	12	2	5.73585	5	TCONS_00005006	PREDICTED: 7-deoxyloganetin glucosyltransferase-like [Gossypium hirsutum]	-	-	-	-	-	GO:0016757//transferase activity, transferring glycosyl groups;GO:0003824//catalytic activity;GO:0016740//transferase activity	-
XLOC_003076	2	3.69	3.563	4.11	37	69	67.3962	70	TCONS_00005041	PREDICTED: uncharacterized mitochondrial protein AtMg00310-like [Gossypium hirsutum]	-	-	-	-	-	-	-
XLOC_003138	16.81	17.68	8.8505	21.24	144	153	77.434	167	TCONS_00005139	PREDICTED: tropomyosin isoform X2 [Gossypium arboreum]	-	-	-	-	-	-	-
XLOC_003246	2.6	2.58	0.78386	2.23	14	14	4.30189	11	TCONS_00005317	-	-	-	-	-	-	-	-
XLOC_003248	9.37	8.82	8.1664	9.17	327	312.9	293.475	294.85	TCONS_00005324	PREDICTED: structure-specific endonuclease subunit slx1-like isoform X2 [Gossypium raimondii]	-	-	-	-	-	-	-
XLOC_003249	1.86	1.99	2.02378	1.92	191	207.15	210.835	180.43	TCONS_00005328	PREDICTED: lariat debranching enzyme-like isoform X25 [Gossypium raimondii]	-	-	-	-	-	-	-
XLOC_003282	24.56	28.34	30.2428	37.13	162.72	189.62	204.612	225.8	TCONS_00005378	PREDICTED: sm-like protein LSM36B isoform X1 [Gossypium arboreum]	Genetic Information Processing	Transcription;Folding, sorting and degradation	ko03040//Spliceosome;ko03018//RNA degradation	K12625	GO:0043229//intracellular organelle;GO:0005622//intracellular;GO:0044423//virion part;GO:0032991//macromolecular complex;GO:0019012//virion;GO:0043227//membrane-bounded organelle;GO:0043226//organelle;GO:0044464//cell part;GO:0005623//cell;GO:0043231//intracellular membrane-bounded organelle;GO:0044424//intracellular part	-	GO:0071704//organic substance metabolic process;GO:0043170//macromolecule metabolic process;GO:0010467//gene expression;GO:0008152//metabolic process
XLOC_003412	3.73	2.85	3.39198	3.21	57	44	53.0566	45	TCONS_00005575	methyl-coenzyme m reductase i subunit beta [Gossypium arboreum]	-	-	-	-	-	-	-
XLOC_003413	2.95	2.62	1.72449	2.95	48	43	28.6792	44	TCONS_00005577	PREDICTED: uncharacterized protein LOC107940163 [Gossypium hirsutum]	-	-	-	-	-	-	-
XLOC_003414	0.38	1.5	0.85512	1.22	5	20	11.4717	14.79	TCONS_00005578	Ribonuclease H-like superfamily protein [Theobroma cacao]	-	-	-	-	-	-	-
XLOC_003425	4.19	3.52	4.17584	4.45	79	67	80.3019	77	TCONS_00005595	PREDICTED: uncharacterized protein LOC108468313 [Gossypium arboreum]	-	-	-	-	-	-	-
XLOC_003457	3.88	3.49	3.81954	4.67	111	101	111.849	123	TCONS_00005649	PREDICTED: zinc finger BED domain-containing protein RICESLEEPER 1-like [Gossypium hirsutum]	-	-	-	-	-	-	-
XLOC_003520	2.05	3.29	1.08315	2.42	24	39	12.9057	26	TCONS_00005751	PREDICTED: glycine, alanine and asparagine-rich protein-like [Gossypium raimondii]	-	-	-	-	-	-	-
XLOC_003526	4.12	5.59	4.77442	7.13	46	63	54.4906	73	TCONS_00005762	-	-	-	-	-	-	-	-
XLOC_003543	2.59	2.94	2.8219	3.43	67.86	77.87	76.1147	84.04	TCONS_00005793	MuDR family transposase isoform 1 [Theobroma cacao]	-	-	-	-	-	GO:0043169//cation binding;GO:0043167//ion binding;GO:0046914//transition metal ion binding;GO:0005488//binding;GO:0097159//organic cyclic compound binding;GO:0046872//metal ion binding	-
XLOC_003586	0.31	0.15	1.0974	1.53	2	1	7.16981	9	TCONS_00005863	Transcription initiation factor IIE subunit beta [Gossypium arboreum]	-	-	-	-	-	GO:0003723//RNA binding;GO:0005488//binding;GO:0008135//translation factor activity, RNA binding;GO:0097159//organic cyclic compound binding;GO:0003676//nucleic acid binding;GO:1901363//heterocyclic compound binding	GO:0034645//cellular macromolecule biosynthetic process;GO:0044271//cellular nitrogen compound biosynthetic process;GO:0006807//nitrogen compound metabolic process;GO:0043604//amide biosynthetic process;GO:0043043//peptide biosynthetic process;GO:0034641//cellular nitrogen compound metabolic process;GO:0010467//gene expression;GO:1901566//organonitrogen compound biosynthetic process;GO:1901576//o…
XLOC_003587	2.21	1.29	0.840868	2.41	22	13	8.60377	22	TCONS_00005864	-	-	-	-	-	-	-	-
XLOC_003589	3.03	6.26	7.02624	5.31	23	48	54.4906	37	TCONS_00005868	PREDICTED: uncharacterized protein LOC107919353 [Gossypium hirsutum]	-	-	-	-	-	-	-
XLOC_003592	1.59	1.14	1.48221	1.54	18	13	17.2075	16	TCONS_00005872	Polynucleotidyl transferase, Ribonuclease H fold [Medicago truncatula]	-	-	-	-	-	-	-
XLOC_003596	12.03	16.49	13.8529	14.78	78	108	91.7736	88	TCONS_00005877	PREDICTED: uncharacterized protein LOC107893207 [Gossypium hirsutum]	-	-	-	-	-	-	-
XLOC_003597	6.09	3.91	4.2756	5.04	54	35	38.717	41	TCONS_00005879	-	-	-	-	-	-	-	-
XLOC_003605	7.4	6.98	2.8504	5.76	84	80	32.9811	60	TCONS_00005895	methyl-coenzyme m reductase i subunit beta [Gossypium arboreum]	-	-	-	-	-	-	-
XLOC_003654	1.43	1.67	2.4941	2.48	17	20	30.1132	27	TCONS_00005976	-	-	-	-	-	-	-	-
XLOC_003664	1.64	2.71	1.43945	2.31	24	40	21.5094	31	TCONS_00005993	hypothetical protein B456_005G095800 [Gossypium raimondii]	-	-	-	-	-	-	-
XLOC_003666	4.06	5.25	2.29457	4.02	50	66	27.2453	46	TCONS_00005996	F5A9.24 [Arabidopsis thaliana]	-	-	-	-	-	-	-
XLOC_003673	1.66	2.16	1.89552	3.16	16	21	18.6415	28	TCONS_00006008	Biotin carboxyl carrier of acetyl-CoA carboxylase, chloroplastic [Gossypium arboreum]	-	-	-	-	-	-	-
XLOC_003701	2.15	1.2	1.32544	3.37	32	18	20.0755	46	TCONS_00006060	hypothetical protein B456_005G114400 [Gossypium raimondii]	-	-	-	-	-	-	-
XLOC_003711	9.84	8.94	5.94309	10.26	100	98	64.5283	95	TCONS_00006079	PREDICTED: probable uridine nucleosidase 2 [Gossypium arboreum]	-	-	-	-	-	-	-
XLOC_003718	2.32	2.73	2.06654	2.83	63	73	55.9245	72	TCONS_00006092	Protein YIPF6 [Gossypium arboreum]	-	-	-	-	GO:0031224//intrinsic component of membrane;GO:0044425//membrane part;GO:0016020//membrane	-	-
XLOC_003744	0.35	1.28	0.655592	0.38	3	11	5.73585	3	TCONS_00006141	Nuclear distribution protein nudE-like 1-A [Gossypium arboreum]	-	-	-	-	-	-	-
XLOC_003768	0.67	0.73	0.840868	0.73	19	21	24.3774	19	TCONS_00006178	non-ltr retroelement reverse transcriptase [Rosa rugosa]	-	-	-	-	-	-	-
XLOC_003772	3.94	2.66	2.8504	5.27	73	63.11	54.6483	102	TCONS_00006184	PREDICTED: LOW QUALITY PROTEIN: probable inactive receptor kinase At4g23740 [Gossypium arboreum]	-	-	-	-	GO:0044425//membrane part;GO:0031224//intrinsic component of membrane;GO:0016020//membrane	GO:0016301//kinase activity;GO:0036094//small molecule binding;GO:0032549//ribonucleoside binding;GO:0097367//carbohydrate derivative binding;GO:0032550//purine ribonucleoside binding;GO:0016772//transferase activity, transferring phosphorus-containing groups;GO:0003824//catalytic activity;GO:1901363//heterocyclic compound binding;GO:0097159//organic cyclic compound binding;GO:0005488//binding;GO…	GO:0043170//macromolecule metabolic process;GO:0019538//protein metabolic process;GO:0006793//phosphorus metabolic process;GO:0065007//biological regulation;GO:2000026//regulation of multicellular organismal development;GO:0044237//cellular metabolic process;GO:0006796//phosphate-containing compound metabolic process;GO:0051239//regulation of multicellular organismal process;GO:0009987//cellular …
XLOC_003829	0.74	0	0	0.46	7	0	0	4	TCONS_00006289	5'-nucleotidase surE [Gossypium arboreum]	-	-	-	-	-	-	-
XLOC_003835	0.15	0.3	3.42048	0.17	1	2	22.9434	1	TCONS_00006296	-	-	-	-	-	-	-	-
XLOC_003842	5.83	5.45	4.30411	6.38	172	137	107.547	163	TCONS_00006311	bZIP-like protein [Oryza sativa Japonica Group]	-	-	-	-	-	-	-
XLOC_003851	20.52	25	19.3827	27.11	113	139	108.981	137	TCONS_00006326	Beta-glucosidase 15 -like protein [Gossypium arboreum]	-	-	-	-	-	-	-
XLOC_003874	3.14	3.77	3.46324	5.02	54	68	54.4906	77	TCONS_00006364	BnaC06g34180D [Brassica napus]	-	-	-	-	-	-	-
XLOC_003876	1.24	1.64	0.869372	2.63	18	24	12.9057	35	TCONS_00006368	PREDICTED: pheophytinase, chloroplastic-like [Gossypium hirsutum]	-	-	-	-	-	-	-
XLOC_003907	0.72	1.55	0.171024	0.92	6	13	1.43396	7	TCONS_00006412	-	-	-	-	-	-	-	-
XLOC_003911	0.86	0.68	2.09504	0.75	15	12	37.283	12	TCONS_00006424	-	-	-	-	-	-	-	-
XLOC_003938	2.51	1.58	0.940632	3.01	41	26	15.7736	45	TCONS_00006460	RNA-directed DNA polymerase (Reverse transcriptase), Ribonuclease H [Theobroma cacao]	-	-	-	-	-	-	-
XLOC_003947	2.09	1.36	2.02378	1.76	52	35	50.1887	41	TCONS_00006475	OSJNBa0086O06.14 [Oryza sativa Japonica Group]	-	-	-	-	-	-	-
XLOC_003954	4.76	9.68	10.5607	6.88	55	113	124.755	73	TCONS_00006487	Replication 1a [Gossypium arboreum]	-	-	-	-	-	-	-
XLOC_003962	2.9	2.33	1.65323	2.71	69	56	40.1509	59	TCONS_00006502	Dihydroorotase [Gossypium arboreum]	-	-	-	-	-	-	-
XLOC_003972	4.78	7.21	8.02388	5.83	63	97	111.849	70	TCONS_00006515	PREDICTED: uncharacterized mitochondrial protein AtMg00310-like [Gossypium arboreum]	-	-	-	-	-	-	-
XLOC_004009	2.11	3.28	1.68174	1.5	23	36	18.6415	15	TCONS_00006574	-	-	-	-	-	-	-	-
XLOC_004010	0.57	1	1.41095	2.03	4	7	10.0377	13	TCONS_00006576	Galactosyl transferase GMA12/MNN10 family protein isoform 1 [Theobroma cacao]	-	-	-	-	GO:0044425//membrane part;GO:0016020//membrane;GO:0031224//intrinsic component of membrane	GO:0003824//catalytic activity;GO:0016763//transferase activity, transferring pentosyl groups;GO:0042285//xylosyltransferase activity;GO:0016740//transferase activity;GO:0016757//transferase activity, transferring glycosyl groups	-
XLOC_004015	2.35	2.58	2.36583	1.51	36	39	35.8491	18	TCONS_00006584	PREDICTED: peptidyl-prolyl cis-trans isomerase CYP65-like [Gossypium hirsutum]	Genetic Information Processing	Folding, sorting and degradation	ko04120//Ubiquitin mediated proteolysis	K10598	-	GO:0003824//catalytic activity	GO:0044238//primary metabolic process;GO:0044237//cellular metabolic process;GO:0008152//metabolic process;GO:0009987//cellular process;GO:0019538//protein metabolic process;GO:0044267//cellular protein metabolic process;GO:0071704//organic substance metabolic process;GO:0043170//macromolecule metabolic process;GO:0044260//cellular macromolecule metabolic process
XLOC_004021	18.26	23.35	36.1288	23.21	292	380.52	597.962	344.01	TCONS_00006594	PREDICTED: 7-deoxyloganetin glucosyltransferase-like [Gossypium hirsutum]	-	-	-	-	-	GO:0003824//catalytic activity;GO:0016740//transferase activity;GO:0016757//transferase activity, transferring glycosyl groups	-
XLOC_004029	3.39	2.65	2.25182	2.5	57	45	38.717	38.56	TCONS_00006609	PREDICTED: probable E3 ubiquitin-protein ligase LUL3 [Gossypium arboreum]	-	-	-	-	-	GO:0046914//transition metal ion binding;GO:0046872//metal ion binding;GO:0043169//cation binding;GO:0043167//ion binding;GO:0005488//binding	-
XLOC_004041	4.69	6.85	4.9597	6.28	65	96	70.2642	80	TCONS_00006628	PREDICTED: uncharacterized protein LOC108473054 [Gossypium arboreum]	-	-	-	-	-	-	-
XLOC_004055	14.8	16.12	15.9337	18.67	120	132	131.925	139	TCONS_00006655	-	-	-	-	-	-	-	-
XLOC_004343	4	4.86	5.10222	4.59	56	69	73.1321	59	TCONS_00007019	hypothetical protein F383_18017 [Gossypium arboreum]	-	-	-	-	-	-	-
XLOC_004359	17.23	16.01	15.1926	18.37	522	490	470.34	511	TCONS_00007045	reverse transcriptase [Arabidopsis thaliana]	-	-	-	-	-	-	-
XLOC_004393	1.76	1.25	1.59622	3.01	14	10	12.9057	22	TCONS_00007100	Auxin response factor 11 [Gossypium arboreum]	-	-	-	-	-	-	-
XLOC_004444	1.25	1.1	1.05465	1.51	55	49	47.3208	61	TCONS_00007189	LINE-1 reverse transcriptase isogeny [Cajanus cajan]	-	-	-	-	-	-	-
XLOC_004445	4.3	3.04	4.23285	4.46	180.46	128.89	181.712	171.77	TCONS_00007190	-	-	-	-	-	-	-	-
XLOC_004481	0	0.59	1.25418	0.33	0	2	4.30189	1	TCONS_00007255	PREDICTED: ABSCISIC ACID-INSENSITIVE 5-like protein 2 [Gossypium raimondii]	Environmental Information Processing	Signal transduction	ko04075//Plant hormone signal transduction	K14432	-	-	-
XLOC_004493	0.68	1.25	0.413308	0.85	7	13	4.30189	8	TCONS_00007271	Peptide chain release factor 3 [Gossypium arboreum]	-	-	-	-	-	-	-
XLOC_004549	26.17	35.2	39.7773	33.42	464	601	705.509	522	TCONS_00007367	F21J9.30 [Arabidopsis thaliana]	-	-	-	-	-	-	-
XLOC_004555	1.26	1.1	0.342048	0.44	41	36	11.4717	13	TCONS_00007375	non-ltr retroelement reverse transcriptase [Rosa rugosa]	-	-	-	-	-	-	-
XLOC_004564	4.14	2.83	1.59622	3.98	84	58	32.9811	74	TCONS_00007388	RNA-directed DNA polymerase , related [Medicago truncatula]	-	-	-	-	-	-	-
XLOC_004580	1.65	2.64	0.897876	3.6	13	21	7.16981	26	TCONS_00007416	PREDICTED: uncharacterized protein LOC108194644 [Daucus carota subsp. sativus] [Daucus carota]	-	-	-	-	-	-	-
XLOC_004582	1.88	3.24	2.20906	2.64	31	54	37.283	40	TCONS_00007419	-	-	-	-	-	-	-	-
XLOC_004595	2.9	3.62	3.36347	3.85	23	29	27.2453	28	TCONS_00007443	PREDICTED: 5'-nucleotidase SurE-like isoform X2 [Gossypium hirsutum]	Metabolism	Metabolism of cofactors and vitamins;Nucleotide metabolism	ko00230//Purine metabolism;ko00240//Pyrimidine metabolism;ko00760//Nicotinate and nicotinamide metabolism	K03787	-	GO:0003824//catalytic activity;GO:0016787//hydrolase activity;GO:0042578//phosphoric ester hydrolase activity;GO:0016788//hydrolase activity, acting on ester bonds;GO:0016791//phosphatase activity	GO:0044237//cellular metabolic process;GO:0006796//phosphate-containing compound metabolic process;GO:0006793//phosphorus metabolic process;GO:0008152//metabolic process;GO:0009987//cellular process
XLOC_004622	11.07	9.13	8.39443	9.58	563	469	435.925	447	TCONS_00007487	non-ltr retroelement reverse transcriptase [Rosa rugosa]	-	-	-	-	-	-	GO:0090304//nucleic acid metabolic process;GO:1901360//organic cyclic compound metabolic process;GO:0006807//nitrogen compound metabolic process;GO:0006725//cellular aromatic compound metabolic process;GO:0008152//metabolic process;GO:0044238//primary metabolic process;GO:0044260//cellular macromolecule metabolic process;GO:0043170//macromolecule metabolic process;GO:0006139//nucleobase-containin…
XLOC_004639	9.24	11.5	12.0002	12.41	160	206	217.962	201	TCONS_00007526	non-ltr retroelement reverse transcriptase [Rosa rugosa]	-	-	-	-	-	-	GO:0034641//cellular nitrogen compound metabolic process;GO:0006725//cellular aromatic compound metabolic process;GO:0071704//organic substance metabolic process;GO:0006139//nucleobase-containing compound metabolic process;GO:0044260//cellular macromolecule metabolic process;GO:0008152//metabolic process;GO:1901360//organic cyclic compound metabolic process;GO:0044238//primary metabolic process;G…
XLOC_004657	3.82	4.38	3.36347	3.77	83	96	74.566	75.21	TCONS_00007555	F27F5.21 [Arabidopsis thaliana]	-	-	-	-	-	-	-
XLOC_004679	8.43	9.01	10.5607	9.65	208.87	227.81	268.466	222	TCONS_00007591	PREDICTED: L10-interacting MYB domain-containing protein-like [Gossypium arboreum]	-	-	-	-	-	-	-
XLOC_004722	3.3	3.27	1.72449	4	27	27	14.3396	30	TCONS_00007668	hypothetical protein F383_07646 [Gossypium arboreum]	-	-	-	-	-	-	-
XLOC_004748	2.11	1.71	1.66748	2.16	82.41	67.67	66.5215	77.42	TCONS_00007711	FAR1-related sequence 10 isoform 1 [Theobroma cacao]	-	-	-	-	-	GO:0043167//ion binding;GO:0046872//metal ion binding;GO:0043169//cation binding;GO:0046914//transition metal ion binding;GO:0005488//binding	-
XLOC_004765	3.69	3.47	2.15205	5.68	41	39	24.3774	58	TCONS_00007742	PREDICTED: serine carboxypeptidase-like 45 isoform X3 [Gossypium hirsutum]	-	-	-	-	-	GO:0008233//peptidase activity;GO:0016787//hydrolase activity;GO:0008238//exopeptidase activity;GO:0003824//catalytic activity;GO:0070011//peptidase activity, acting on L-amino acid peptides;GO:0004180//carboxypeptidase activity	GO:0008152//metabolic process;GO:0019538//protein metabolic process;GO:0043170//macromolecule metabolic process;GO:0044238//primary metabolic process;GO:0071704//organic substance metabolic process
XLOC_004766	6.98	7.61	8.70798	7.94	83.37	91.76	106.199	87	TCONS_00007745	PREDICTED: aspartic proteinase A1-like [Gossypium arboreum]	-	-	-	-	GO:0043227//membrane-bounded organelle;GO:0043229//intracellular organelle;GO:0043226//organelle;GO:0044464//cell part;GO:0005622//intracellular;GO:0043231//intracellular membrane-bounded organelle;GO:0044424//intracellular part;GO:0005623//cell	GO:0016787//hydrolase activity;GO:0070011//peptidase activity, acting on L-amino acid peptides;GO:0003824//catalytic activity;GO:0004175//endopeptidase activity;GO:0008233//peptidase activity	GO:0044238//primary metabolic process;GO:0043170//macromolecule metabolic process;GO:0019538//protein metabolic process;GO:0071704//organic substance metabolic process;GO:0008152//metabolic process
XLOC_004768	3.22	2.98	3.563	3.34	61	57	68.8302	58	TCONS_00007747	PREDICTED: uncharacterized protein LOC107935881 [Gossypium hirsutum]	-	-	-	-	-	-	-
XLOC_004802	1.84	0.84	0.840868	2.14	61	28	28.6792	65	TCONS_00007798	F27F5.21 [Arabidopsis thaliana]	-	-	-	-	-	-	-
XLOC_004817	0.2	0.2	0.28504	1.53	1	1	1.43396	7	TCONS_00007822	-	-	-	-	-	-	-	-
XLOC_004818	7.18	10.35	11.5156	9.38	41.61	59.97	67.9125	49.9	TCONS_00007824	RNAligase isoform 1 [Theobroma cacao]	-	-	-	-	-	GO:0016874//ligase activity;GO:0097159//organic cyclic compound binding;GO:0016886//ligase activity, forming phosphoric ester bonds;GO:0003824//catalytic activity;GO:0016740//transferase activity;GO:0008081//phosphoric diester hydrolase activity;GO:0004112//cyclic-nucleotide phosphodiesterase activity;GO:0016772//transferase activity, transferring phosphorus-containing groups;GO:0003676//nucleic …	GO:0071704//organic substance metabolic process;GO:0034641//cellular nitrogen compound metabolic process;GO:0044237//cellular metabolic process;GO:0009059//macromolecule biosynthetic process;GO:0009058//biosynthetic process;GO:0006807//nitrogen compound metabolic process;GO:0000394//RNA splicing, via endonucleolytic cleavage and ligation;GO:0044249//cellular biosynthetic process;GO:0006396//RNA p…
XLOC_004819	15.87	25.95	24.5277	24.72	149	246	235.17	213	TCONS_00007825	hypothetical protein F383_04904 [Gossypium arboreum]	-	-	-	-	-	-	-
XLOC_004820	2.15	1.67	1.99528	3.51	14	11	13.2928	21	TCONS_00007828	hypothetical protein F383_17519 [Gossypium arboreum]	-	-	-	-	-	-	-
XLOC_004831	4.1	5.13	3.79103	5.76	38	48	35.8491	49	TCONS_00007844	-	-	-	-	-	-	-	-
XLOC_004843	0	0.66	1.16866	0.72	0	4	7.16981	4	TCONS_00007867	PREDICTED: glycine, alanine and asparagine-rich protein-like [Gossypium raimondii]	-	-	-	-	-	-	-
XLOC_004846	7.58	9.69	11.8292	8.44	397.39	514.04	628.706	407.54	TCONS_00007872	PREDICTED: CRAL-TRIO domain-containing protein YKL091C-like [Gossypium hirsutum]	-	-	-	-	-	-	-
XLOC_004854	6.84	2.61	4.53214	2.75	26	10	18.6415	10	TCONS_00007886	PREDICTED: mitochondrial import receptor subunit TOM20-like [Gossypium hirsutum]	-	-	-	-	-	-	-
XLOC_004867	1.91	1.55	1.16866	1.54	73	60	45.8868	54	TCONS_00007912	PREDICTED: bifunctional UDP-glucose 4-epimerase and UDP-xylose 4-epimerase 1-like isoform X2 [Gossypium raimondii]	Metabolism	Carbohydrate metabolism	ko00520//Amino sugar and nucleotide sugar metabolism;ko00052//Galactose metabolism	K01784	-	GO:0048037//cofactor binding;GO:0016854//racemase and epimerase activity;GO:0005488//binding;GO:0016857//racemase and epimerase activity, acting on carbohydrates and derivatives;GO:0003824//catalytic activity;GO:0016853//isomerase activity	GO:0044281//small molecule metabolic process;GO:0044723//single-organism carbohydrate metabolic process;GO:0005975//carbohydrate metabolic process;GO:0019318//hexose metabolic process;GO:0008152//metabolic process;GO:0071704//organic substance metabolic process;GO:0044699//single-organism process;GO:0044710//single-organism metabolic process;GO:0005996//monosaccharide metabolic process;GO:0044238…
XLOC_004875	0.18	1.24	1.0689	1.01	4	27	27.2453	21	TCONS_00007928	1-phosphatidylinositol-3-phosphate 5-kinase [Gossypium arboreum]	Cellular Processes;Environmental Information Processing;Metabolism	Signal transduction;Transport and catabolism;Carbohydrate metabolism	ko04145//Phagosome;ko04070//Phosphatidylinositol signaling system;ko00562//Inositol phosphate metabolism	K00921	-	GO:0016772//transferase activity, transferring phosphorus-containing groups;GO:0005488//binding;GO:1901363//heterocyclic compound binding;GO:0001883//purine nucleoside binding;GO:0097159//organic cyclic compound binding;GO:0036094//small molecule binding;GO:0032549//ribonucleoside binding;GO:0001882//nucleoside binding;GO:0097367//carbohydrate derivative binding;GO:0016307//phosphatidylinositol p…	GO:0044699//single-organism process;GO:0006629//lipid metabolic process;GO:0046486//glycerolipid metabolic process;GO:0044255//cellular lipid metabolic process;GO:0071704//organic substance metabolic process;GO:0008152//metabolic process;GO:0043170//macromolecule metabolic process;GO:0019637//organophosphate metabolic process;GO:0019538//protein metabolic process;GO:0044238//primary metabolic pro…
XLOC_004876	0.4	2.38	1.63898	1.51	11	66	45.8868	38	TCONS_00007929	1-phosphatidylinositol-3-phosphate 5-kinase [Gossypium arboreum]	Cellular Processes;Environmental Information Processing;Metabolism	Signal transduction;Transport and catabolism;Carbohydrate metabolism	ko04145//Phagosome;ko04070//Phosphatidylinositol signaling system;ko00562//Inositol phosphate metabolism	K00921	-	GO:0016301//kinase activity;GO:0032549//ribonucleoside binding;GO:0097367//carbohydrate derivative binding;GO:0016772//transferase activity, transferring phosphorus-containing groups;GO:0016740//transferase activity;GO:0003824//catalytic activity;GO:0032550//purine ribonucleoside binding;GO:1901363//heterocyclic compound binding;GO:0036094//small molecule binding;GO:0005488//binding;GO:0016773//p…	GO:0071704//organic substance metabolic process;GO:0019538//protein metabolic process;GO:0008152//metabolic process;GO:0006644//phospholipid metabolic process;GO:0043170//macromolecule metabolic process;GO:0009987//cellular process;GO:0044699//single-organism process;GO:0044255//cellular lipid metabolic process;GO:0046486//glycerolipid metabolic process;GO:0006793//phosphorus metabolic process;GO…
XLOC_004903	2.3	2.12	1.18292	3.25	30	28	15.7736	39	TCONS_00007982	Pro-neuropeptide Y [Gossypium arboreum]	-	-	-	-	-	-	GO:0050794//regulation of cellular process;GO:0065007//biological regulation;GO:0007165//signal transduction;GO:0044700//single organism signaling;GO:0023052//signaling;GO:0044699//single-organism process;GO:0050789//regulation of biological process;GO:0009987//cellular process;GO:0044763//single-organism cellular process;GO:0007186//G-protein coupled receptor signaling pathway;GO:0051716//cellul…
XLOC_004913	3.06	2.24	4.28985	5.36	23	17	32.9811	37	TCONS_00008006	-	-	-	-	-	-	-	-
XLOC_004948	3.37	4.34	3.43473	4.75	43	51	43.0189	53	TCONS_00008074	-	-	-	-	-	-	-	-
XLOC_004955	0	0	0	0	0	0	0	0	TCONS_00008087	ADP-ribosylation factor-like protein 10 [Gossypium arboreum]	-	-	-	-	-	-	-
XLOC_004974	3.28	3.73	2.15205	2.56	32	37	21.5094	23	TCONS_00008118	Retrovirus-related Pol polyprotein LINE-1 [Cajanus cajan]	-	-	-	-	-	-	-
XLOC_005009	0.9	1.27	0.64134	2.98	9	12	5.73585	31	TCONS_00008175	-	-	-	-	-	-	-	-
XLOC_005011	10.01	9.63	10.1047	9.88	326	322	347.019	293	TCONS_00008181	Retrotransposable element Tf2, partial [Cajanus cajan]	-	-	-	-	-	-	-
XLOC_005068	31.82	26.71	29.2451	29.6	317	284	276.755	253	TCONS_00008283	bZIP-like protein [Oryza sativa Japonica Group]	-	-	-	-	-	-	-
XLOC_005071	4.28	4.36	4.38962	4.38	178	183	186.415	167	TCONS_00008288	non-ltr retroelement reverse transcriptase [Rosa rugosa]	-	-	-	-	-	-	-
XLOC_005105	4.68	6.86	9.9764	5.77	160	237	348.453	181	TCONS_00008353	Retrovirus-related Pol polyprotein from transposon TNT 1-94, partial [Cajanus cajan]	-	-	-	-	-	-	-
XLOC_005106	0.87	1.9	0.612836	1.04	10	22	7.16981	11	TCONS_00008354	hypothetical protein B456_005G218100 [Gossypium raimondii]	-	-	-	-	-	-	-
XLOC_005269	2.65	1.71	2.79339	4.48	20	13	21.5094	31	TCONS_00008614	-	-	-	-	-	-	-	-
XLOC_005298	3.33	3.09	4.9597	3.74	32	30	48.7547	33	TCONS_00008662	PREDICTED: protein ENHANCED DISEASE RESISTANCE 2-like isoform X4 [Gossypium hirsutum]	-	-	-	-	-	-	-
XLOC_005354	5	5.36	3.64851	7.03	96	104	71.6981	124	TCONS_00008750	-	-	-	-	-	-	-	-
XLOC_005365	15.85	12.61	14.9361	14.91	246	204	253.811	217	TCONS_00008771	Contactin-associated protein like 5-2 [Gossypium arboreum]	-	-	-	-	-	-	-
XLOC_005407	12.63	8.34	9.29231	10.11	147	98	110.415	108	TCONS_00008844	PREDICTED: calpain-type cysteine protease DEK1 [Gossypium arboreum]	-	-	-	-	GO:0044464//cell part;GO:0005623//cell	GO:0070011//peptidase activity, acting on L-amino acid peptides;GO:0004197//cysteine-type endopeptidase activity;GO:0008233//peptidase activity;GO:0008234//cysteine-type peptidase activity;GO:0004175//endopeptidase activity;GO:0016787//hydrolase activity;GO:0003824//catalytic activity	GO:0044238//primary metabolic process;GO:0043170//macromolecule metabolic process;GO:0071704//organic substance metabolic process;GO:0019538//protein metabolic process;GO:0008152//metabolic process
XLOC_005420	2.26	3.36	1.93827	2.74	18	27	15.7736	20	TCONS_00008860	PREDICTED: ABC transporter C family member 13 isoform X6 [Gossypium raimondii]	-	-	-	-	-	-	-
XLOC_005444	2.29	3.56	2.73639	2.9	61	96	74.566	71	TCONS_00008898	Os11g0157000 [Oryza sativa Japonica Group]	Genetic Information Processing	Translation;Folding, sorting and degradation	ko03018//RNA degradation;ko03008//Ribosome biogenesis in eukaryotes	K12619	-	GO:0005488//binding;GO:0046872//metal ion binding;GO:0097159//organic cyclic compound binding;GO:0046914//transition metal ion binding;GO:0043169//cation binding;GO:1901363//heterocyclic compound binding;GO:0043167//ion binding;GO:0003676//nucleic acid binding	GO:0006725//cellular aromatic compound metabolic process;GO:0006807//nitrogen compound metabolic process;GO:0043170//macromolecule metabolic process;GO:0090304//nucleic acid metabolic process;GO:0034641//cellular nitrogen compound metabolic process;GO:0008152//metabolic process;GO:0009987//cellular process;GO:0006139//nucleobase-containing compound metabolic process;GO:0006259//DNA metabolic proc…
XLOC_005460	2.57	1.53	1.02614	2.44	63	38	25.8113	55	TCONS_00008935	Alanyl-tRNA synthetase [Triticum urartu]	-	-	-	-	GO:0043226//organelle;GO:0043231//intracellular membrane-bounded organelle;GO:0044464//cell part;GO:0043227//membrane-bounded organelle;GO:0005623//cell;GO:0044424//intracellular part;GO:0043229//intracellular organelle;GO:0005622//intracellular	GO:0097159//organic cyclic compound binding;GO:0005488//binding;GO:0016772//transferase activity, transferring phosphorus-containing groups;GO:0016779//nucleotidyltransferase activity;GO:0003824//catalytic activity;GO:1901363//heterocyclic compound binding;GO:0003676//nucleic acid binding;GO:0034061//DNA polymerase activity;GO:0016740//transferase activity	GO:0006259//DNA metabolic process;GO:0046483//heterocycle metabolic process;GO:0044237//cellular metabolic process;GO:0009058//biosynthetic process;GO:0090304//nucleic acid metabolic process;GO:0044238//primary metabolic process;GO:0009059//macromolecule biosynthetic process;GO:0008152//metabolic process;GO:0034641//cellular nitrogen compound metabolic process;GO:0044260//cellular macromolecule m…
XLOC_005469	4.25	4.96	5.60104	4.31	45	53	60.2264	42	TCONS_00008948	PREDICTED: glycine, alanine and asparagine-rich protein-like [Gossypium raimondii]	Genetic Information Processing	Replication and repair	ko03420//Nucleotide excision repair;ko03030//DNA replication;ko03440//Homologous recombination;ko03430//Mismatch repair	K07466	-	-	-
XLOC_005482	2.28	2.74	3.2067	2.88	19	23	27.2453	22	TCONS_00008971	-	-	-	-	-	-	-	-
XLOC_005484	1.34	1.28	1.4252	1.81	29	28	31.5472	36	TCONS_00008973	PREDICTED: tRNA(His) guanylyltransferase 1-like isoform X2 [Gossypium raimondii]	Genetic Information Processing	Folding, sorting and degradation	ko03060//Protein export	K03217	GO:0009507//chloroplast;GO:0009579//thylakoid;GO:0043227//membrane-bounded organelle;GO:0009536//plastid;GO:0044464//cell part;GO:0043226//organelle;GO:0005737//cytoplasm;GO:0044424//intracellular part;GO:0005623//cell;GO:0005622//intracellular;GO:0044444//cytoplasmic part;GO:0043229//intracellular organelle;GO:0043231//intracellular membrane-bounded organelle;GO:0016020//membrane	-	GO:0051641//cellular localization;GO:0061024//membrane organization;GO:0046483//heterocycle metabolic process;GO:1902580//single-organism cellular localization;GO:0044260//cellular macromolecule metabolic process;GO:0051179//localization;GO:0043170//macromolecule metabolic process;GO:0045184//establishment of protein localization;GO:0050794//regulation of cellular process;GO:0044699//single-organ…
XLOC_005495	1.68	0.36	0.669844	0.92	14	3	5.73585	7	TCONS_00008994	PREDICTED: abscisic acid 8'-hydroxylase 2-like [Gossypium hirsutum]	Metabolism	Metabolism of terpenoids and polyketides	ko00906//Carotenoid biosynthesis	K09843	GO:0005623//cell;GO:0044425//membrane part;GO:0031224//intrinsic component of membrane;GO:0016020//membrane;GO:0043231//intracellular membrane-bounded organelle;GO:0043227//membrane-bounded organelle;GO:0005622//intracellular;GO:0044444//cytoplasmic part;GO:0005737//cytoplasm;GO:0044464//cell part;GO:0009536//plastid;GO:0044424//intracellular part;GO:0043229//intracellular organelle;GO:0043226//o…	GO:1901363//heterocyclic compound binding;GO:0005488//binding;GO:0004497//monooxygenase activity;GO:0043167//ion binding;GO:0046914//transition metal ion binding;GO:0003824//catalytic activity;GO:0046906//tetrapyrrole binding;GO:0016709//oxidoreductase activity, acting on paired donors, with incorporation or reduction of molecular oxygen, NAD(P)H as one donor, and incorporation of one atom of oxy…	GO:1902644//tertiary alcohol metabolic process;GO:0048609//multicellular organismal reproductive process;GO:0006066//alcohol metabolic process;GO:0008152//metabolic process;GO:0003006//developmental process involved in reproduction;GO:0044702//single organism reproductive process;GO:0009639//response to red or far red light;GO:0048608//reproductive structure development;GO:0032787//monocarboxylic…
XLOC_005498	4.7	4.82	5.90033	6.4	28	29	35.8491	35	TCONS_00008998	-	-	-	-	-	-	-	-
XLOC_005510	1	0.58	0.78386	1.01	43	25	34.4151	40	TCONS_00009020	hypothetical protein F383_13322 [Gossypium arboreum]	-	-	-	-	-	-	-
XLOC_005519	9.95	12.21	10.9883	12.71	75	93	84.6038	88	TCONS_00009040	PREDICTED: uncharacterized protein LOC108479086 [Gossypium arboreum]	-	-	-	-	-	-	-
XLOC_005520	10.74	12.64	14.6226	11.08	317	373	434.491	305	TCONS_00009041	Cyclopropane-fatty-acyl-phospholipid synthase [Triticum urartu]	-	-	-	-	-	-	-
XLOC_005526	3.11	2.29	2.66513	2.67	104	78	113.283	90	TCONS_00009058	non-ltr retroelement reverse transcriptase [Rosa rugosa]	-	-	-	-	-	-	-
XLOC_005541	4.84	4.22	3.16395	4.36	137	121	91.7736	114	TCONS_00009088	non-ltr retroelement reverse transcriptase [Rosa rugosa]	-	-	-	-	-	-	-
XLOC_005580	1.25	0.62	0.755356	1.84	14	7	8.60377	19	TCONS_00009149	DNA mismatch repair MSH3 [Gossypium arboreum]	-	-	-	-	-	-	-
XLOC_005585	9.97	11.78	6.45616	10.69	191	228	126.189	188	TCONS_00009156	PREDICTED: uncharacterized mitochondrial protein AtMg00310-like [Gossypium hirsutum]	-	-	-	-	-	-	-
XLOC_005611	4.26	5.4	3.66277	6.02	57	73	50.1887	74	TCONS_00009198	PREDICTED: laccase-11-like [Gossypium hirsutum]	-	-	-	-	GO:0044464//cell part;GO:0030312//external encapsulating structure;GO:0005576//extracellular region;GO:0005623//cell;GO:0071944//cell periphery	GO:0043169//cation binding;GO:0046872//metal ion binding;GO:0016679//oxidoreductase activity, acting on diphenols and related substances as donors;GO:0016491//oxidoreductase activity;GO:0016788//hydrolase activity, acting on ester bonds;GO:0016682//oxidoreductase activity, acting on diphenols and related substances as donors, oxygen as acceptor;GO:0043167//ion binding;GO:0052689//carboxylic ester…	GO:0009698//phenylpropanoid metabolic process;GO:0044763//single-organism cellular process;GO:0006725//cellular aromatic compound metabolic process;GO:0071555//cell wall organization;GO:0009987//cellular process;GO:0044699//single-organism process;GO:0044237//cellular metabolic process;GO:0019748//secondary metabolic process;GO:1901360//organic cyclic compound metabolic process;GO:0071704//organi…
XLOC_005636	1.95	1.83	1.79575	2.57	38	36	35.8491	46	TCONS_00009240	PREDICTED: protein transport protein Sec24-like At4g32640 [Gossypium arboreum]	Genetic Information Processing	Folding, sorting and degradation	ko04141//Protein processing in endoplasmic reticulum	K14007	-	-	-
XLOC_005637	1.09	0.75	0.541576	0.75	36	25	18.6415	24	TCONS_00009242	non-ltr retroelement reverse transcriptase [Rosa rugosa]	-	-	-	-	-	-	-
XLOC_005641	4.65	5.58	3.63426	2.87	90	109	71.6981	51	TCONS_00009250	PREDICTED: uncharacterized mitochondrial protein AtMg00310-like [Gossypium hirsutum]	-	-	-	-	-	-	-
XLOC_005658	2.68	2.61	1.58197	1.43	57	56	34.4151	28	TCONS_00009278	hypothetical protein B456_003G105800 [Gossypium raimondii]	-	-	-	-	-	-	-
XLOC_005677	3.59	7.4	7.55356	6.51	24	50	51.6226	40	TCONS_00009313	BnaA10g04240D [Brassica napus]	-	-	-	-	-	-	-
XLOC_005707	18.04	16.48	11.4444	17.88	249.97	231.78	168.935	227.15	TCONS_00009366	PREDICTED: glycine, alanine and asparagine-rich protein-like [Gossypium raimondii]	-	-	-	-	-	-	-
XLOC_005713	1.06	1.01	1.19717	1.02	26	25	30.1132	23	TCONS_00009376	PREDICTED: uncharacterized protein LOC108465488 isoform X1 [Gossypium arboreum]	-	-	-	-	-	-	-
XLOC_005721	3.1	4.61	2.4941	7.68	14	21	11.4717	32	TCONS_00009394	-	-	-	-	-	-	-	-
XLOC_005723	18.32	17.73	18.1713	18.09	491.95	480.84	498.316	445.75	TCONS_00009397	PREDICTED: protein FAR-RED ELONGATED HYPOCOTYL 3-like [Gossypium hirsutum]	-	-	-	-	GO:0043227//membrane-bounded organelle;GO:0043229//intracellular organelle;GO:0043231//intracellular membrane-bounded organelle;GO:0044424//intracellular part;GO:0044464//cell part;GO:0043226//organelle;GO:0005622//intracellular;GO:0005623//cell	GO:0016798//hydrolase activity, acting on glycosyl bonds;GO:0046872//metal ion binding;GO:0043169//cation binding;GO:0001071//nucleic acid binding transcription factor activity;GO:0016787//hydrolase activity;GO:0005488//binding;GO:0043167//ion binding;GO:0046914//transition metal ion binding;GO:0003824//catalytic activity	GO:1901135//carbohydrate derivative metabolic process;GO:1901575//organic substance catabolic process;GO:0046483//heterocycle metabolic process;GO:0043413//macromolecule glycosylation;GO:0009582//detection of abiotic stimulus;GO:0009889//regulation of biosynthetic process;GO:0071704//organic substance metabolic process;GO:0051171//regulation of nitrogen compound metabolic process;GO:1903506//regu…
XLOC_005728	8.24	10.57	6.48466	10.06	91	118	73.1321	102	TCONS_00009406	PREDICTED: prostaglandin E synthase 2-like [Gossypium hirsutum]	Metabolism	Lipid metabolism	ko00590//Arachidonic acid metabolism	K05309	-	GO:0016491//oxidoreductase activity;GO:0003824//catalytic activity;GO:0015036//disulfide oxidoreductase activity;GO:0016667//oxidoreductase activity, acting on a sulfur group of donors	GO:0044710//single-organism metabolic process;GO:0008152//metabolic process;GO:0009987//cellular process;GO:0044699//single-organism process;GO:0019725//cellular homeostasis;GO:0065007//biological regulation;GO:0044763//single-organism cellular process;GO:0042592//homeostatic process;GO:0065008//regulation of biological quality
XLOC_005740	2.04	2.26	2.32308	1.8	42	47	48.7547	34	TCONS_00009435	PREDICTED: terminal uridylyltransferase 4 isoform X2 [Gossypium raimondii]	-	-	-	-	-	-	-
XLOC_005765	2.83	5.74	6.0571	4.11	21	43	45.8868	28	TCONS_00009483	-	-	-	-	-	-	-	-
XLOC_005822	5.78	6.35	6.24238	7.57	64	71	70.2642	77	TCONS_00009578	PREDICTED: ATP-dependent DNA helicase mph1 isoform X2 [Gossypium raimondii]	-	-	-	-	-	GO:0097159//organic cyclic compound binding;GO:0005488//binding;GO:0003676//nucleic acid binding;GO:1901363//heterocyclic compound binding;GO:0016787//hydrolase activity;GO:0003824//catalytic activity	-
XLOC_005849	1.48	1.88	2.35158	2.55	54	66	88.9057	80	TCONS_00009615	PREDICTED: uncharacterized protein LOC105791080 isoform X5 [Gossypium raimondii]	-	-	-	-	-	-	-
XLOC_005852	2.68	1.26	2.50835	2.64	21	10	20.0755	19	TCONS_00009619	Protein three rows [Gossypium arboreum]	-	-	-	-	-	-	-
XLOC_005860	1.09	2.25	1.65323	2.02	13	27	20.0755	22	TCONS_00009629	PREDICTED: F-box/FBD/LRR-repeat protein At3g26920-like [Jatropha curcas]	-	-	-	-	-	GO:0003824//catalytic activity	-
XLOC_005869	2.39	1.73	1.4252	2.71	26	19	15.7736	27	TCONS_00009642	PREDICTED: transcription repressor MYB4-like [Gossypium hirsutum]	-	-	-	-	-	GO:0097159//organic cyclic compound binding;GO:0005488//binding;GO:0003676//nucleic acid binding;GO:1901363//heterocyclic compound binding	-
XLOC_005873	1.15	0.28	0.940632	1.98	12	3	10.0377	19	TCONS_00009647	Claudin-11 [Gossypium arboreum]	-	-	-	-	-	-	-
XLOC_005876	3.79	5.35	5.82907	4.73	63	92	106.113	75	TCONS_00009654	autophagy-related 2 [Gossypium arboreum]	Genetic Information Processing;Organismal Systems	Environmental adaptation;Folding, sorting and degradation	ko04141//Protein processing in endoplasmic reticulum;ko04626//Plant-pathogen interaction	K09487	-	-	-
XLOC_005881	0.81	0.44	0.128268	0.2	9	5	1.43396	2	TCONS_00009661	-	-	-	-	-	-	-	-
XLOC_005882	0.97	0.69	0.327796	0.81	21	15	7.16981	16	TCONS_00009662	hypothetical protein B456_005G164000 [Gossypium raimondii]	-	-	-	-	-	-	-
XLOC_005898	2.26	1.85	3.1782	1.61	23	19	32.9811	15	TCONS_00009691	-	-	-	-	-	-	-	-
XLOC_005912	3	2.41	2.40859	2.47	335	271.7	275.321	253	TCONS_00009719	bZIP-like protein [Oryza sativa Japonica Group]	-	-	-	-	-	-	-
XLOC_005916	21.55	18.22	12.1712	18.34	555	441	331.245	404	TCONS_00009727	non-ltr retroelement reverse transcriptase [Rosa rugosa]	-	-	-	-	-	-	-
XLOC_005917	7.9	9.45	6.91222	8.16	77	93	68.8302	73	TCONS_00009730	Pregnancy zone [Gossypium arboreum]	-	-	-	-	-	-	-
XLOC_005953	0.93	0.8	0.327796	1.39	8	7	2.86792	11	TCONS_00009784	PREDICTED: LOW QUALITY PROTEIN: protein trichome birefringence-like 2, partial [Gossypium arboreum]	-	-	-	-	-	-	-
XLOC_005954	1.89	2.14	3.14969	3.1	24	23	37.283	33	TCONS_00009787	PREDICTED: uncharacterized mitochondrial protein AtMg00310-like [Gossypium arboreum]	-	-	-	-	-	-	-
XLOC_005959	1.37	1.58	1.59622	3.89	18	21	21.5094	47	TCONS_00009797	ADP-ribosylation factor-like protein 10 [Gossypium arboreum]	-	-	-	-	-	-	-
XLOC_005982	1.47	1.57	0.156772	3.2	13	14	1.43396	26	TCONS_00009841	-	-	-	-	-	-	-	-
XLOC_006031	3.01	3.11	2.36583	3.05	132.43	137.8	105.597	123	TCONS_00009922	RAB GTPase A5A isoform 2 [Theobroma cacao]	Cellular Processes	Transport and catabolism	ko04144//Endocytosis	K07904	GO:0044422//organelle part;GO:0016020//membrane;GO:0031090//organelle membrane;GO:0043227//membrane-bounded organelle;GO:0043226//organelle	GO:0097367//carbohydrate derivative binding;GO:0001882//nucleoside binding;GO:0032550//purine ribonucleoside binding;GO:0001883//purine nucleoside binding;GO:0036094//small molecule binding;GO:0097159//organic cyclic compound binding;GO:1901363//heterocyclic compound binding;GO:0032549//ribonucleoside binding;GO:0005488//binding	GO:0051179//localization;GO:0051234//establishment of localization;GO:0051716//cellular response to stimulus;GO:0035556//intracellular signal transduction;GO:0050896//response to stimulus;GO:0007154//cell communication;GO:0065007//biological regulation;GO:0044763//single-organism cellular process;GO:0044700//single organism signaling;GO:0023052//signaling;GO:0009987//cellular process;GO:0033036//…
XLOC_006039	0.99	0.92	1.12591	0.74	16	15	18.6415	11	TCONS_00009939	PREDICTED: leucine-rich repeat receptor-like protein kinase PEPR2 [Gossypium hirsutum]	-	-	-	-	-	-	-
XLOC_006062	2.58	1.79	0.812364	1.83	40	28	12.9057	26	TCONS_00009982	ATP synthase CF1 beta subunit (chloroplast) [Citrus platymamma]	-	-	-	-	-	GO:0016810//hydrolase activity, acting on carbon-nitrogen (but not peptide) bonds;GO:0016787//hydrolase activity;GO:0003824//catalytic activity;GO:0016811//hydrolase activity, acting on carbon-nitrogen (but not peptide) bonds, in linear amides	GO:0044710//single-organism metabolic process;GO:0043170//macromolecule metabolic process;GO:0044763//single-organism cellular process;GO:0043933//macromolecular complex subunit organization;GO:0006996//organelle organization;GO:0043412//macromolecule modification;GO:0006464//cellular protein modification process;GO:0051276//chromosome organization;GO:0044260//cellular macromolecule metabolic pro…
XLOC_006067	0.6	0.83	0.840868	1.3	5	7	7.16981	10	TCONS_00009988	Non-structural polyprotein 1A [Gossypium arboreum]	-	-	-	-	-	-	-
XLOC_006068	2	3.06	1.7815	3.27	22	34	20.0755	33	TCONS_00009989	Non-structural polyprotein 1A [Gossypium arboreum]	-	-	-	-	-	-	-
XLOC_006069	2.71	3.57	4.00481	2.7	28	36	41.5849	25	TCONS_00009991	DAZ-associated 1 [Gossypium arboreum]	Genetic Information Processing	Translation	ko03015//mRNA surveillance pathway	K14411	-	-	-
XLOC_006075	2.52	3.46	3.71977	3.6	93	129	140.528	122	TCONS_00010004	LINE-1 reverse transcriptase isogeny [Cajanus cajan]	-	-	-	-	-	-	-
XLOC_006082	4	4.32	4.00481	4.51	38	40	38.717	39	TCONS_00010013	PREDICTED: protein EFR3 homolog B-like isoform X2 [Gossypium raimondii]	-	-	-	-	-	-	-
XLOC_006088	2.82	1.77	1.76725	2.35	38	24	24.3774	29	TCONS_00010023	Os07g0613900 [Oryza sativa Japonica Group]	-	-	-	-	-	-	-
XLOC_006108	6.58	10.97	12.3992	8.3	38	64	73.1321	44	TCONS_00010056	-	-	-	-	-	-	-	-
XLOC_006190	2.02	1.66	2.66513	1.34	18.13	15	24.3774	11	TCONS_00010185	MAR-binding filament-like protein 1 isoform 1 [Theobroma cacao]	-	-	-	-	-	-	GO:0033015//tetrapyrrole catabolic process;GO:0019439//aromatic compound catabolic process;GO:0009056//catabolic process;GO:0044237//cellular metabolic process;GO:1901360//organic cyclic compound metabolic process;GO:0006787//porphyrin-containing compound catabolic process;GO:0046700//heterocycle catabolic process;GO:0033013//tetrapyrrole metabolic process;GO:0008152//metabolic process;GO:0051187…
XLOC_006191	1.15	5.46	5.15923	4.76	5	24	22.9434	19	TCONS_00010186	MAR-binding filament-like protein 1 isoform 2 [Theobroma cacao]	-	-	-	-	-	-	-
XLOC_006199	1.32	1.7	1.16866	1.17	49	64	44.4528	40	TCONS_00010201	bZIP-like protein [Oryza sativa Japonica Group]	-	-	-	-	-	-	-
XLOC_006266	12.03	14.05	9.37782	14.57	180.64	215.49	149.318	199.18	TCONS_00010322	PREDICTED: zinc finger protein GIS2-like isoform X1 [Gossypium arboreum]	-	-	-	-	-	GO:0005488//binding;GO:0043169//cation binding;GO:0097159//organic cyclic compound binding;GO:1901363//heterocyclic compound binding;GO:0003676//nucleic acid binding;GO:0046914//transition metal ion binding;GO:0043167//ion binding;GO:0046872//metal ion binding	-
XLOC_006326	7.86	11.73	14.9076	11.9	259.42	389.5	497.556	362.98	TCONS_00010427	PREDICTED: probable magnesium transporter NIPA4 isoform X1 [Gossypium hirsutum]	-	-	-	-	GO:0016020//membrane;GO:0031224//intrinsic component of membrane;GO:0044425//membrane part	GO:0008324//cation transmembrane transporter activity;GO:0005215//transporter activity;GO:0046873//metal ion transmembrane transporter activity;GO:0022890//inorganic cation transmembrane transporter activity;GO:0022892//substrate-specific transporter activity;GO:0022891//substrate-specific transmembrane transporter activity;GO:0022857//transmembrane transporter activity;GO:0015075//ion transmembr…	GO:0072511//divalent inorganic cation transport;GO:0006812//cation transport;GO:0051234//establishment of localization;GO:0044765//single-organism transport;GO:0051179//localization;GO:1902578//single-organism localization;GO:0006810//transport;GO:0070838//divalent metal ion transport;GO:0044699//single-organism process;GO:0030001//metal ion transport;GO:0006811//ion transport
XLOC_006573	0.29	2.92	3.22095	2.9	4	41	45.8868	37	TCONS_00010698	PREDICTED: conserved oligomeric Golgi complex subunit 3-like [Gossypium raimondii]	-	-	-	-	GO:0043227//membrane-bounded organelle;GO:0005737//cytoplasm;GO:0043226//organelle;GO:0043231//intracellular membrane-bounded organelle;GO:0005623//cell;GO:0044464//cell part;GO:0044424//intracellular part;GO:0043229//intracellular organelle;GO:0044444//cytoplasmic part;GO:0005622//intracellular	-	GO:0015031//protein transport;GO:0051179//localization;GO:0045184//establishment of protein localization;GO:0006810//transport;GO:0033036//macromolecule localization;GO:0008104//protein localization;GO:0071702//organic substance transport;GO:0051234//establishment of localization
XLOC_006576	5.55	4.51	5.51553	6.66	89.06	73	90.3396	98	TCONS_00010705	UDP-glucose iridoid glucosyltransferase-like [Gossypium hirsutum]	-	-	-	-	-	-	-
XLOC_006635	5.57	7.43	5.11647	6.07	49	66	45.8868	49	TCONS_00010794	RNA polymerase II [Gossypium arboreum]	-	-	-	-	-	-	-
XLOC_006644	2.64	2.05	3.16395	3.02	54	42	67.3962	57	TCONS_00010805	PREDICTED: tryptophan synthase beta chain 1 [Cucumis sativus]	Metabolism	Amino acid metabolism;Global and Overview	ko01230//Biosynthesis of amino acids;ko00260//Glycine, serine and threonine metabolism;ko00400//Phenylalanine, tyrosine and tryptophan biosynthesis	K01696	GO:0043229//intracellular organelle;GO:0044464//cell part;GO:0043231//intracellular membrane-bounded organelle;GO:0044424//intracellular part;GO:0005622//intracellular;GO:0005623//cell;GO:0043226//organelle;GO:0043227//membrane-bounded organelle	GO:0003824//catalytic activity;GO:0016829//lyase activity;GO:0016836//hydro-lyase activity;GO:0016835//carbon-oxygen lyase activity	GO:0006082//organic acid metabolic process;GO:1901360//organic cyclic compound metabolic process;GO:0019752//carboxylic acid metabolic process;GO:0008152//metabolic process;GO:0044699//single-organism process;GO:0044238//primary metabolic process;GO:0046483//heterocycle metabolic process;GO:0009072//aromatic amino acid family metabolic process;GO:0006725//cellular aromatic compound metabolic proc…
XLOC_006645	6.24	11.7	7.61057	14.12	38	72	47.3208	79	TCONS_00010809	-	-	-	-	-	-	-	-
XLOC_006670	6.51	5.24	4.37537	6.38	69	56	47.3208	62	TCONS_00010842	Protein ECT2 [Gossypium arboreum]	-	-	-	-	-	-	-
XLOC_006678	3.57	4.73	2.12355	3.19	59	75	31.5472	45	TCONS_00010856	PREDICTED: ribosome biogenesis protein BRX1 [Gossypium raimondii]	-	-	-	-	GO:0043227//membrane-bounded organelle;GO:0044464//cell part;GO:0044424//intracellular part;GO:0043231//intracellular membrane-bounded organelle;GO:0044444//cytoplasmic part;GO:0005622//intracellular;GO:0043229//intracellular organelle;GO:0005623//cell;GO:0005737//cytoplasm;GO:0043226//organelle	-	GO:0006796//phosphate-containing compound metabolic process;GO:0034641//cellular nitrogen compound metabolic process;GO:0043170//macromolecule metabolic process;GO:0019637//organophosphate metabolic process;GO:0046483//heterocycle metabolic process;GO:0016070//RNA metabolic process;GO:0090407//organophosphate biosynthetic process;GO:0044237//cellular metabolic process;GO:0090304//nucleic acid met…
XLOC_006718	0.26	0.17	1.32544	0.84	3	2	15.7736	9	TCONS_00010922	-	-	-	-	-	-	-	-
XLOC_006719	1.14	0.9	1.19717	0.67	24	19	25.8113	13	TCONS_00010925	-	-	-	-	-	-	-	-
XLOC_006721	5.73	7.17	5.30175	7.13	38	48	35.8491	43.34	TCONS_00010927	PREDICTED: nudix hydrolase 23, chloroplastic-like [Gossypium hirsutum]	Metabolism	Metabolism of cofactors and vitamins;Nucleotide metabolism	ko00230//Purine metabolism;ko00740//Riboflavin metabolism	K18453	-	-	-
XLOC_006726	2.35	3.89	3.10694	1.32	33	55	44.4528	17	TCONS_00010933	PREDICTED: LRR receptor-like serine/threonine-protein kinase GSO1 isoform X8 [Gossypium hirsutum]	-	-	-	-	-	-	-
XLOC_006728	1.29	1.62	2.47985	1.22	30	38	58.7925	26	TCONS_00010936	PREDICTED: probable LRR receptor-like serine/threonine-protein kinase At3g47570 isoform X2 [Gossypium hirsutum]	Organismal Systems	Environmental adaptation	ko04626//Plant-pathogen interaction	K13420	-	-	-
XLOC_006733	4.75	5.68	4.38962	6.2	111	134	104.679	133	TCONS_00010943	PREDICTED: anther-specific protein LAT52-like [Gossypium hirsutum]	-	-	-	-	-	-	-
XLOC_006737	1.03	0.86	1.32544	1.38	13	11	17.2075	16	TCONS_00010947	PREDICTED: serine/threonine-protein kinase At5g01020-like [Gossypium hirsutum]	-	-	-	-	-	GO:1901363//heterocyclic compound binding;GO:0001882//nucleoside binding;GO:0001883//purine nucleoside binding;GO:0016740//transferase activity;GO:0097159//organic cyclic compound binding;GO:0016301//kinase activity;GO:0036094//small molecule binding;GO:0032549//ribonucleoside binding;GO:0004672//protein kinase activity;GO:0097367//carbohydrate derivative binding;GO:0003824//catalytic activity;GO…	GO:0009987//cellular process;GO:0006793//phosphorus metabolic process;GO:0036211//protein modification process;GO:0044237//cellular metabolic process;GO:0044260//cellular macromolecule metabolic process;GO:0044238//primary metabolic process;GO:0006464//cellular protein modification process;GO:0008152//metabolic process;GO:0019538//protein metabolic process;GO:0071704//organic substance metabolic …
XLOC_006755	1.03	1.56	0.270788	0.38	21	32	5.73585	7	TCONS_00010973	Sodium Bile acid symporter family isoform 2 [Theobroma cacao]	-	-	-	-	GO:0044422//organelle part;GO:0005622//intracellular;GO:0031967//organelle envelope;GO:0016020//membrane;GO:0043229//intracellular organelle;GO:0009526//plastid envelope;GO:0031224//intrinsic component of membrane;GO:0043231//intracellular membrane-bounded organelle;GO:0005623//cell;GO:0031975//envelope;GO:0043226//organelle;GO:0009536//plastid;GO:0044435//plastid part;GO:0044446//intracellular o…	GO:0022891//substrate-specific transmembrane transporter activity;GO:0046873//metal ion transmembrane transporter activity;GO:0005342//organic acid transmembrane transporter activity;GO:0015077//monovalent inorganic cation transmembrane transporter activity;GO:0005343//organic acid:sodium symporter activity;GO:0022892//substrate-specific transporter activity;GO:0005215//transporter activity;GO:00…	GO:0030001//metal ion transport;GO:0010876//lipid localization;GO:0033036//macromolecule localization;GO:0044699//single-organism process;GO:0006810//transport;GO:0044765//single-organism transport;GO:0006812//cation transport;GO:0051179//localization;GO:0071702//organic substance transport;GO:0051234//establishment of localization;GO:0006811//ion transport;GO:0006869//lipid transport;GO:1902578/…
XLOC_006759	7.1	10.16	6.75545	11.37	34	49	32.9811	50	TCONS_00010977	-	-	-	-	-	-	-	-
XLOC_006767	2.44	3.4	1.86701	1.81	22	31	17.2075	15	TCONS_00010988	PREDICTED: probable glutathione S-transferase [Gossypium hirsutum]	Metabolism	Metabolism of other amino acids	ko00480//Glutathione metabolism	K00799	-	GO:0003824//catalytic activity	-
XLOC_006777	172.19	189.1	154.264	196.69	826	916	755.698	866	TCONS_00011008	-	-	-	-	-	-	-	-
XLOC_006796	14.26	13.86	10.7033	14.58	292	286	226.566	272	TCONS_00011035	PREDICTED: 54S ribosomal protein L17, mitochondrial-like [Gossypium hirsutum]	-	-	-	-	GO:0005623//cell;GO:0043226//organelle;GO:0043231//intracellular membrane-bounded organelle;GO:0044464//cell part;GO:0005622//intracellular;GO:0043229//intracellular organelle;GO:0044424//intracellular part;GO:0043227//membrane-bounded organelle	-	GO:0036211//protein modification process;GO:0071704//organic substance metabolic process;GO:0006996//organelle organization;GO:0051276//chromosome organization;GO:0044699//single-organism process;GO:0044763//single-organism cellular process;GO:0019538//protein metabolic process;GO:0016571//histone methylation;GO:0050793//regulation of developmental process;GO:0044237//cellular metabolic process;G…
XLOC_006805	1.55	0.34	0.726852	1.69	9	2	4.30189	9	TCONS_00011050	PREDICTED: protein FAM91A1-like isoform X2 [Gossypium raimondii]	-	-	-	-	-	-	-
XLOC_006816	2.82	3.51	3.44899	3.38	39	49	48.7547	43	TCONS_00011068	PREDICTED: outer envelope protein 80, chloroplastic-like [Gossypium hirsutum]	-	-	-	-	GO:0043231//intracellular membrane-bounded organelle;GO:0036338//viral membrane;GO:0043227//membrane-bounded organelle;GO:0031975//envelope;GO:0044435//plastid part;GO:0016020//membrane;GO:0019867//outer membrane;GO:0044424//intracellular part;GO:0009536//plastid;GO:0043229//intracellular organelle;GO:0031967//organelle envelope;GO:0031090//organelle membrane;GO:0031968//organelle outer membrane;…	-	GO:0065003//macromolecular complex assembly;GO:0071840//cellular component organization or biogenesis;GO:0016043//cellular component organization;GO:0009987//cellular process;GO:0034622//cellular macromolecular complex assembly;GO:0070271//protein complex biogenesis;GO:0044085//cellular component biogenesis;GO:0009657//plastid organization;GO:0071822//protein complex subunit organization;GO:00436…
XLOC_006818	3.49	2.77	1.92402	2.44	56	45	31.5472	36	TCONS_00011071	PREDICTED: uncharacterized mitochondrial protein AtMg00310-like [Gossypium hirsutum]	-	-	-	-	-	-	-
XLOC_006821	10.06	5.95	7.43955	9.7	135	88	94.6415	119	TCONS_00011077	MAR-binding filament-like protein 1 isoform 1 [Theobroma cacao]	-	-	-	-	-	-	GO:0051187//cofactor catabolic process;GO:0006807//nitrogen compound metabolic process;GO:0033013//tetrapyrrole metabolic process;GO:0006725//cellular aromatic compound metabolic process;GO:0044237//cellular metabolic process;GO:0009056//catabolic process;GO:1901564//organonitrogen compound metabolic process;GO:1901565//organonitrogen compound catabolic process;GO:0033015//tetrapyrrole catabolic …
XLOC_006833	7.37	14.49	17.2307	13.41	50.37	99.96	120.18	84.1	TCONS_00011097	PREDICTED: iron-sulfur assembly protein IscA-like 1, mitochondrial [Gossypium hirsutum]	-	-	-	-	GO:0005623//cell;GO:0044464//cell part;GO:0043226//organelle;GO:0043229//intracellular organelle;GO:0043227//membrane-bounded organelle;GO:0043231//intracellular membrane-bounded organelle;GO:0005622//intracellular;GO:0044424//intracellular part	GO:0043169//cation binding;GO:0043167//ion binding;GO:0005488//binding;GO:0051540//metal cluster binding	GO:0006810//transport;GO:0051179//localization;GO:0044699//single-organism process;GO:0051234//establishment of localization;GO:1901615//organic hydroxy compound metabolic process;GO:0016043//cellular component organization;GO:0008152//metabolic process;GO:0009058//biosynthetic process;GO:0044237//cellular metabolic process;GO:0043436//oxoacid metabolic process;GO:0071704//organic substance metab…
XLOC_006849	1.97	0.91	0.726852	0.79	19	8.83	7.16981	7	TCONS_00011123	PREDICTED: protein FAM91A1-like isoform X2 [Gossypium raimondii]	-	-	-	-	-	-	-
XLOC_006850	2.88	2.33	2.83615	2.41	65.16	53.28	65.4891	49.98	TCONS_00011128	PREDICTED: phosphatidylinositol-glycan biosynthesis class W protein-like [Gossypium hirsutum]	Genetic Information Processing	Folding, sorting and degradation	ko04130//SNARE interactions in vesicular transport	K08504	GO:0043234//protein complex;GO:0032991//macromolecular complex	GO:0000989//transcription factor activity, transcription factor binding;GO:0000988//transcription factor activity, protein binding;GO:0001076//transcription factor activity, RNA polymerase II transcription factor binding	GO:2001141//regulation of RNA biosynthetic process;GO:0065007//biological regulation;GO:0019222//regulation of metabolic process;GO:0019219//regulation of nucleobase-containing compound metabolic process;GO:0060255//regulation of macromolecule metabolic process;GO:0031326//regulation of cellular biosynthetic process;GO:0050789//regulation of biological process;GO:0031323//regulation of cellular m…
XLOC_006852	6.85	6.47	6.15687	5.77	292	279	269.585	226	TCONS_00011132	Retrovirus-related Pol polyprotein from transposon TNT 1-94 [Cajanus cajan]	-	-	-	-	-	-	-
XLOC_006870	1.07	1.27	3.30647	0.47	5	6	15.7736	2	TCONS_00011177	PREDICTED: tyrosine-protein phosphatase vhp-1-like [Gossypium arboreum]	-	-	-	-	-	-	-
XLOC_006883	3.14	2.98	1.58197	2.8	50	48	25.8113	41	TCONS_00011200	PREDICTED: uncharacterized mitochondrial protein AtMg00310-like [Gossypium hirsutum]	-	-	-	-	-	-	-
XLOC_006886	0.55	0.19	0	1.42	3	1	0	7	TCONS_00011207	probable reverse transcriptase At2g02650 -, related [Medicago truncatula]	-	-	-	-	-	-	-
XLOC_006891	2.05	0.72	1.7815	4.22	59	21	53.0566	112	TCONS_00011214	PREDICTED: probable inactive ATP-dependent zinc metalloprotease FTSHI 1, chloroplastic [Gossypium hirsutum]	-	-	-	-	GO:0043226//organelle;GO:0005622//intracellular;GO:0009526//plastid envelope;GO:0005623//cell;GO:0044464//cell part;GO:0044435//plastid part;GO:0044444//cytoplasmic part;GO:0043229//intracellular organelle;GO:0031975//envelope;GO:0005737//cytoplasm;GO:0044446//intracellular organelle part;GO:0043231//intracellular membrane-bounded organelle;GO:0043227//membrane-bounded organelle;GO:0009536//plast…	GO:0016887//ATPase activity;GO:0042623//ATPase activity, coupled;GO:0097367//carbohydrate derivative binding;GO:0005488//binding;GO:0008233//peptidase activity;GO:1901363//heterocyclic compound binding;GO:0032550//purine ribonucleoside binding;GO:0016787//hydrolase activity;GO:0097159//organic cyclic compound binding;GO:0016818//hydrolase activity, acting on acid anhydrides, in phosphorus-contain…	GO:1902589//single-organism organelle organization;GO:0044763//single-organism cellular process;GO:0071840//cellular component organization or biogenesis;GO:0019538//protein metabolic process;GO:0044238//primary metabolic process;GO:0044699//single-organism process;GO:0007010//cytoskeleton organization;GO:0006996//organelle organization;GO:0009658//chloroplast organization;GO:0008152//metabolic p…
XLOC_006928	1.51	1.81	1.7815	1.47	19	23	22.9434	17	TCONS_00011280	Dynein heavy chain [Gossypium arboreum]	-	-	-	-	-	-	-
XLOC_006933	3.42	3.39	3.47749	4.5	29	29	30.1132	35	TCONS_00011289	-	-	-	-	-	-	-	-
XLOC_006935	0.91	1.69	1.59622	1.12	8	15	14.3396	9	TCONS_00011292	-	-	-	-	-	-	-	-
XLOC_006961	11.94	11.66	7.41104	12.48	224	221.01	141.962	215	TCONS_00011336	Retrovirus-related Pol polyprotein from transposon TNT 1-94 [Cajanus cajan]	-	-	-	-	-	-	-
XLOC_006963	10.74	8.93	12.8553	8.93	91	67	111.849	72	TCONS_00011339	PREDICTED: tRNA-specific adenosine deaminase 2-like isoform X1 [Gossypium hirsutum]	-	-	-	-	-	GO:0046872//metal ion binding;GO:0005488//binding;GO:0043167//ion binding;GO:0003824//catalytic activity;GO:0043169//cation binding;GO:0046914//transition metal ion binding	-
XLOC_007000	1.57	1.02	1.0689	1.41	65	42	45.8868	52	TCONS_00011399	non-ltr retroelement reverse transcriptase [Rosa rugosa]	-	-	-	-	-	-	-
XLOC_007001	5.33	5.74	5.50127	3.75	34	37	35.8491	22	TCONS_00011402	Baculoviral IAP repeat-containing 6 [Gossypium arboreum]	-	-	-	-	-	-	-
XLOC_007037	3.61	2.31	2.83615	1.85	34	22	27.2453	16	TCONS_00011458	-	-	-	-	-	-	-	-
XLOC_007048	1.6	1.82	3.24946	2.45	74	85	153.434	104	TCONS_00011478	Retrovirus-related Pol polyprotein LINE-1 [Cajanus cajan]	-	-	-	-	-	-	-
XLOC_007057	1.08	4.4	2.02378	2.75	9	37	17.2075	21	TCONS_00011492	50s ribosomal l34 [Gossypium arboreum]	-	-	-	-	-	-	-
XLOC_007123	4.55	29.03	23.416	15.97	18	116	94.6415	58	TCONS_00011609	Thionin-like protein [Medicago truncatula]	-	-	-	-	GO:0044425//membrane part;GO:0016020//membrane;GO:0031224//intrinsic component of membrane	GO:0005215//transporter activity	GO:0044699//single-organism process;GO:0009987//cellular process;GO:0044763//single-organism cellular process
XLOC_007135	0	5.33	2.20906	6.59	0	65	27.2453	73	TCONS_00011624	hypothetical protein F383_21983 [Gossypium arboreum]	-	-	-	-	-	-	-
XLOC_007160	19.07	16.4	16.005	20.43	106.06	91.95	90.397	104.17	TCONS_00011657	PREDICTED: neurofilament medium polypeptide-like [Gossypium arboreum]	-	-	-	-	-	-	-
XLOC_007230	3.3	3.49	2.59387	2.83	67.78	72.57	54.6196	53.49	TCONS_00011789	Protein lin-54 [Gossypium arboreum]	-	-	-	-	-	GO:0016772//transferase activity, transferring phosphorus-containing groups;GO:0003824//catalytic activity;GO:0097159//organic cyclic compound binding;GO:0005488//binding;GO:0016740//transferase activity	GO:0043170//macromolecule metabolic process;GO:0006807//nitrogen compound metabolic process;GO:0044238//primary metabolic process;GO:0009987//cellular process;GO:0006725//cellular aromatic compound metabolic process;GO:0006796//phosphate-containing compound metabolic process;GO:0044237//cellular metabolic process;GO:0071704//organic substance metabolic process;GO:0008152//metabolic process;GO:004…
XLOC_007246	5.8	7.63	7.69608	7.5	63.7	85.3	87.0415	75.49	TCONS_00011820	Beta-glucuronidase [Gossypium arboreum]	-	-	-	-	-	-	-
XLOC_007269	3.31	4	1.81	4.4	41	50	22.9434	50	TCONS_00011863	-	-	-	-	-	-	-	-
XLOC_007336	3.84	3.97	2.93591	3.61	44	46	34.4151	38	TCONS_00011974	PREDICTED: probable disease resistance protein At4g27220 [Gossypium hirsutum]	-	-	-	-	-	-	-
XLOC_007337	3.27	4.91	3.62001	3.03	33	49.99	37.283	28.08	TCONS_00011975	PREDICTED: probable disease resistance protein At4g27220 isoform X1 [Gossypium arboreum]	-	-	-	-	-	-	-
XLOC_007374	2.37	2.45	1.15441	2.69	23	24	11.4717	24	TCONS_00012034	-	-	-	-	-	-	-	-
XLOC_007388	9.55	7.9	5.7008	6.92	326	268	189.283	205	TCONS_00012058	PREDICTED: probable disease resistance protein At4g27220 isoform X3 [Gossypium hirsutum]	-	-	-	-	-	-	-
XLOC_007407	4.09	3.45	3.54875	4.69	171	148	150.566	180	TCONS_00012087	PREDICTED: LOW QUALITY PROTEIN: retrovirus-related Pol polyprotein from transposon TNT 1-94 [Solanum pennellii]	-	-	-	-	-	-	-
XLOC_007415	1.81	1.94	1.48221	1.97	12	13	10.0377	12	TCONS_00012099	-	-	-	-	-	-	-	-
XLOC_007417	1.84	2.24	2.35158	2.92	66	81	86.0377	96	TCONS_00012105	PREDICTED: denticleless protein homolog A-like isoform X2 [Gossypium raimondii]	-	-	-	-	-	-	-
XLOC_007428	6.91	10.94	7.88136	11.15	154	246	179.245	228	TCONS_00012120	PREDICTED: receptor-like protein 12 [Gossypium arboreum]	-	-	-	-	-	-	-
XLOC_007480	4.05	4.01	5.17348	3.7	56	56	73.1321	47	TCONS_00012203	Adenylosuccinate synthetase [Gossypium arboreum]	-	-	-	-	-	-	-
XLOC_007540	4.96	5.11	5.58679	5.05	76	79	87.4717	71	TCONS_00012294	PREDICTED: cactin isoform X2 [Gossypium raimondii]	-	-	-	-	-	-	-
XLOC_007541	13.39	13.68	13.0121	16.45	63	64.99	62.5351	71	TCONS_00012295	PREDICTED: cactin-like isoform X2 [Gossypium hirsutum]	-	-	-	-	-	-	-
XLOC_007542	6.37	9.89	7.4538	7.21	34.26	53.71	40.8823	35.55	TCONS_00012296	PREDICTED: cactin-like isoform X2 [Gossypium hirsutum]	-	-	-	-	-	-	-
XLOC_007547	3.9	3.3	4.51789	3.5	34	29	40.1509	28	TCONS_00012303	Protein disks lost [Gossypium arboreum]	-	-	-	-	-	-	-
XLOC_007567	29.72	31.1	32.9934	33.17	124	131	140.528	127	TCONS_00012337	RNA polymerase II [Gossypium arboreum]	-	-	-	-	-	-	-
XLOC_007577	1.71	2	2.59387	2.53	50	59	77.434	68	TCONS_00012358	PREDICTED: zinc finger BED domain-containing protein DAYSLEEPER-like isoform X1 [Gossypium hirsutum]	-	-	-	-	-	-	-
XLOC_007608	2.63	2.59	2.33733	2.4	305	303	276.755	256	TCONS_00012405	PREDICTED: uncharacterized mitochondrial protein AtMg00310-like [Gossypium hirsutum]	-	-	-	-	-	-	-
XLOC_007616	2.74	3.43	3.04993	3.02	53.53	67.5	60.8717	54.07	TCONS_00012421	PREDICTED: F-box protein At2g02240-like isoform X2 [Gossypium arboreum]	-	-	-	-	-	-	-
XLOC_007644	1.76	4.22	3.9193	3.04	12	29	27.2453	19	TCONS_00012463	PREDICTED: reticulon-like protein B12 isoform X2 [Gossypium raimondii]	-	-	-	-	GO:0043226//organelle;GO:0044422//organelle part;GO:0005623//cell;GO:0005622//intracellular;GO:0044425//membrane part;GO:0031224//intrinsic component of membrane;GO:0044424//intracellular part;GO:0016020//membrane;GO:0043227//membrane-bounded organelle;GO:0031090//organelle membrane;GO:0043231//intracellular membrane-bounded organelle;GO:0044464//cell part;GO:0043229//intracellular organelle	-	-
XLOC_007669	0.54	2.16	0.769608	0.79	3	12	4.30189	4	TCONS_00012506	PREDICTED: tubulin-folding cofactor B-like [Gossypium hirsutum]	-	-	-	-	GO:0044444//cytoplasmic part;GO:0005737//cytoplasm;GO:0005623//cell;GO:0044464//cell part;GO:0005622//intracellular;GO:0043231//intracellular membrane-bounded organelle;GO:0043229//intracellular organelle;GO:0044424//intracellular part;GO:0043227//membrane-bounded organelle;GO:0043226//organelle	-	GO:0009987//cellular process;GO:0032502//developmental process;GO:0044767//single-organism developmental process;GO:0044699//single-organism process;GO:0044763//single-organism cellular process
XLOC_007670	1.51	1.52	1.53922	1.36	58	59	60.2264	48	TCONS_00012507	Transposon Ty3-G Gag-Pol polyprotein [Cajanus cajan]	-	-	-	-	-	-	-
XLOC_007677	54.15	69.47	45.7347	66.78	379	491	326.943	429	TCONS_00012519	-	-	-	-	-	-	-	-
XLOC_007687	0.96	2.17	0.85512	2.57	11	25	10.0377	27	TCONS_00012533	Alanine racemase [Gossypium arboreum]	-	-	-	-	-	-	-
XLOC_007696	1.11	1.13	1.08315	0.93	13	15	11.4717	10	TCONS_00012545	PREDICTED: 20 kDa chaperonin, chloroplastic [Gossypium raimondii]	-	-	-	-	GO:0044424//intracellular part;GO:0005622//intracellular;GO:0044464//cell part;GO:0005623//cell	-	GO:0044238//primary metabolic process;GO:0043170//macromolecule metabolic process;GO:0071704//organic substance metabolic process;GO:0008152//metabolic process;GO:0044237//cellular metabolic process;GO:0009987//cellular process;GO:0019538//protein metabolic process;GO:0044260//cellular macromolecule metabolic process;GO:0044267//cellular protein metabolic process
XLOC_007702	5.85	4.18	3.67702	5.21	291	210	186.415	238	TCONS_00012556	non-ltr retroelement reverse transcriptase [Rosa rugosa]	-	-	-	-	-	-	-
XLOC_007712	2.7	3.45	3.09269	3.04	55	71.13	64.5283	57	TCONS_00012572	PREDICTED: phosphate transporter PHO1 homolog 7-like [Gossypium arboreum]	-	-	-	-	GO:0044425//membrane part;GO:0031224//intrinsic component of membrane;GO:0016020//membrane	-	-
XLOC_007715	1.43	3.16	2.1663	2.76	13	29	20.0755	23	TCONS_00012576	PREDICTED: kinesin-like calmodulin-binding protein [Gossypium hirsutum]	-	-	-	-	-	-	-
XLOC_007743	1.45	1.06	1.76725	0.74	15	11	18.6415	7	TCONS_00012622	PREDICTED: protein TIC 20-IV, chloroplastic-like isoform X1 [Gossypium arboreum]	-	-	-	-	-	-	-
XLOC_007748	6.95	6.11	6.11411	6.73	273	243.87	249.18	246	TCONS_00012628	PREDICTED: phosphoserine phosphatase, chloroplastic-like [Gossypium hirsutum]	Metabolism	Amino acid metabolism;Global and Overview	ko01200//Carbon metabolism;ko01230//Biosynthesis of amino acids;ko00260//Glycine, serine and threonine metabolism	K01079	GO:0044444//cytoplasmic part;GO:0043226//organelle;GO:0005737//cytoplasm;GO:0009536//plastid;GO:0005622//intracellular;GO:0005623//cell;GO:0043231//intracellular membrane-bounded organelle;GO:0043227//membrane-bounded organelle;GO:0043229//intracellular organelle;GO:0044424//intracellular part;GO:0044464//cell part	GO:0003824//catalytic activity;GO:0016791//phosphatase activity;GO:0043167//ion binding;GO:0005488//binding;GO:0043169//cation binding;GO:0016787//hydrolase activity;GO:0016788//hydrolase activity, acting on ester bonds;GO:0046872//metal ion binding;GO:0042578//phosphoric ester hydrolase activity	GO:0009069//serine family amino acid metabolic process;GO:0032501//multicellular organismal process;GO:0071704//organic substance metabolic process;GO:0044707//single-multicellular organism process;GO:0032502//developmental process;GO:0044767//single-organism developmental process;GO:0044281//small molecule metabolic process;GO:0044763//single-organism cellular process;GO:0006793//phosphorus meta…
XLOC_007777	7.34	8.83	10.0477	8.3	79	96	110.415	82	TCONS_00012675	-	-	-	-	-	-	-	-
XLOC_007814	1.43	3.54	4.67466	2.08	6	15	20.0755	8	TCONS_00012721	-	-	-	-	-	-	-	-
XLOC_007819	2.43	2.82	3.02143	3.05	53	62	67.3962	61	TCONS_00012729	PREDICTED: betaine aldehyde dehydrogenase 2, mitochondrial-like isoform X2 [Gossypium raimondii]	Metabolism	Amino acid metabolism	ko00260//Glycine, serine and threonine metabolism	K00130	GO:0043229//intracellular organelle;GO:0043226//organelle;GO:0043227//membrane-bounded organelle;GO:0044444//cytoplasmic part;GO:0005622//intracellular;GO:0009536//plastid;GO:0005737//cytoplasm;GO:0044464//cell part;GO:0044424//intracellular part;GO:0005623//cell;GO:0043231//intracellular membrane-bounded organelle	GO:0016620//oxidoreductase activity, acting on the aldehyde or oxo group of donors, NAD or NADP as acceptor;GO:0003824//catalytic activity;GO:0016903//oxidoreductase activity, acting on the aldehyde or oxo group of donors;GO:0016491//oxidoreductase activity;GO:0004029//aldehyde dehydrogenase (NAD) activity	GO:0019695//choline metabolic process;GO:1901615//organic hydroxy compound metabolic process;GO:0044281//small molecule metabolic process;GO:0034641//cellular nitrogen compound metabolic process;GO:0044237//cellular metabolic process;GO:0071704//organic substance metabolic process;GO:0097164//ammonium ion metabolic process;GO:0044699//single-organism process;GO:0009308//amine metabolic process;GO…
XLOC_007845	8.24	8.27	9.13554	12.05	76	77	86.0377	102	TCONS_00012769	-	-	-	-	-	-	-	-
XLOC_007849	1.64	3.6	2.1663	3.56	18	40	24.3774	36	TCONS_00012774	-	-	-	-	-	-	-	-
XLOC_008096	0	0	8.72223	0	0	0	42.1585	0.01	TCONS_00013077	PREDICTED: protein CHLOROPLAST IMPORT APPARATUS 2-like isoform X1 [Gossypium hirsutum]	-	-	-	-	-	-	-
XLOC_008116	1.66	3.29	2.03804	3.39	25	34	24.3774	36.58	TCONS_00013110	PREDICTED: homeobox protein 5 isoform X1 [Ricinus communis]	-	-	-	-	-	GO:0043169//cation binding;GO:0043167//ion binding;GO:0046872//metal ion binding;GO:0005488//binding	-
XLOC_008165	0.33	0.32	0.755356	0.24	3	3	7.16981	2	TCONS_00013201	PREDICTED: probable 3-hydroxyisobutyrate dehydrogenase-like 1, mitochondrial [Eucalyptus grandis]	-	-	-	-	-	GO:0016614//oxidoreductase activity, acting on CH-OH group of donors;GO:0016616//oxidoreductase activity, acting on the CH-OH group of donors, NAD or NADP as acceptor;GO:0016491//oxidoreductase activity;GO:0003824//catalytic activity	GO:1901564//organonitrogen compound metabolic process;GO:0044237//cellular metabolic process;GO:0044710//single-organism metabolic process;GO:0044281//small molecule metabolic process;GO:0044763//single-organism cellular process;GO:0008152//metabolic process;GO:0009987//cellular process;GO:0044238//primary metabolic process;GO:0071704//organic substance metabolic process;GO:0006807//nitrogen comp…
XLOC_008180	1.47	1.65	1.01189	1.98	18	18	10.0377	20	TCONS_00013226	Metallopeptidase M24 family protein isoform 8 [Theobroma cacao]	-	-	-	-	-	GO:0046872//metal ion binding;GO:0016787//hydrolase activity;GO:0005488//binding;GO:0043169//cation binding;GO:0003824//catalytic activity;GO:0043167//ion binding	GO:0008152//metabolic process
XLOC_008275	2.94	4.37	5.38726	3.94	48	72	89.8091	59	TCONS_00013394	PREDICTED: DCN1-like protein 4 isoform X1 [Gossypium hirsutum]	-	-	-	-	-	-	-
XLOC_008276	6	6.92	6.32789	9.92	135	152.32	146.264	192.91	TCONS_00013395	Calcineurin-like metallo-phosphoesterase superfamily protein isoform 1 [Theobroma cacao]	-	-	-	-	-	GO:0003824//catalytic activity	-
XLOC_008317	0.17	0.67	0.470316	0	1	4	2.86792	0	TCONS_00013462	PREDICTED: uncharacterized protein LOC107906835 isoform X5 [Gossypium hirsutum]	-	-	-	-	-	-	-
XLOC_008355	5.04	3.93	4.40387	4.69	138.63	128.49	138.449	137.53	TCONS_00013522	PREDICTED: protein FAR1-RELATED SEQUENCE 4-like isoform X2 [Gossypium hirsutum]	-	-	-	-	GO:0043227//membrane-bounded organelle;GO:0005622//intracellular;GO:0043231//intracellular membrane-bounded organelle;GO:0044424//intracellular part;GO:0005623//cell;GO:0044464//cell part;GO:0043226//organelle;GO:0043229//intracellular organelle	GO:0046914//transition metal ion binding;GO:0046872//metal ion binding;GO:0043169//cation binding;GO:0043167//ion binding;GO:0005488//binding	-
XLOC_008368	0.71	0.32	0.99764	1.05	11	5	15.7736	15	TCONS_00013542	BnaA02g17160D [Brassica napus]	Metabolism	Glycan biosynthesis and metabolism	ko00563//Glycosylphosphatidylinositol(GPI)-anchor biosynthesis	K11001	-	-	-
XLOC_008372	10.31	10.59	11.3446	10.78	296	307	332.679	284	TCONS_00013550	PREDICTED: protein SMG7-like isoform X2 [Gossypium hirsutum]	Genetic Information Processing	Translation	ko03015//mRNA surveillance pathway	K14409	GO:0035770//ribonucleoprotein granule;GO:0044424//intracellular part;GO:0030529//intracellular ribonucleoprotein complex;GO:1990904//ribonucleoprotein complex;GO:0043232//intracellular non-membrane-bounded organelle;GO:0043231//intracellular membrane-bounded organelle;GO:0005622//intracellular;GO:0032991//macromolecular complex;GO:0043227//membrane-bounded organelle;GO:0005623//cell;GO:0005737//c…	-	GO:0006950//response to stress;GO:1901360//organic cyclic compound metabolic process;GO:0022402//cell cycle process;GO:0050896//response to stimulus;GO:0016043//cellular component organization;GO:0043170//macromolecule metabolic process;GO:0044265//cellular macromolecule catabolic process;GO:0071840//cellular component organization or biogenesis;GO:0016071//mRNA metabolic process;GO:0006139//nucl…
XLOC_008401	0.71	0.7	2.18056	0.15	5	5	15.7736	1	TCONS_00013603	PREDICTED: uncharacterized protein LOC107961389 [Gossypium hirsutum]	-	-	-	-	-	-	-
XLOC_008538	1.4	2.63	2.28032	2.03	30	57	50.1887	40	TCONS_00013840	Sorting nexin 2A [Theobroma cacao]	-	-	-	-	-	-	-
XLOC_008546	2.74	3.16	3.52025	3.41	90.71	105.41	118.947	103.38	TCONS_00013851	zinc finger family protein [Populus trichocarpa]	-	-	-	-	-	GO:0005488//binding;GO:0046872//metal ion binding;GO:0097159//organic cyclic compound binding;GO:0043169//cation binding;GO:0046914//transition metal ion binding;GO:0043167//ion binding	-
XLOC_008551	1.99	1.17	1.12591	1.35	32	19	18.6415	20	TCONS_00013863	PREDICTED: protein MOR1 isoform X2 [Gossypium arboreum]	-	-	-	-	GO:0030054//cell junction;GO:0071944//cell periphery;GO:0044444//cytoplasmic part;GO:0043226//organelle;GO:0044448//cell cortex part;GO:0043228//non-membrane-bounded organelle;GO:0099568//cytoplasmic region;GO:0015630//microtubule cytoskeleton;GO:0005911//cell-cell junction;GO:0044464//cell part;GO:0044424//intracellular part;GO:0043229//intracellular organelle;GO:0005623//cell;GO:0005737//cytopl…	GO:0005488//binding;GO:0008092//cytoskeletal protein binding;GO:0005515//protein binding;GO:0015631//tubulin binding	GO:0044710//single-organism metabolic process;GO:0009987//cellular process;GO:0044085//cellular component biogenesis;GO:0016570//histone modification;GO:0036211//protein modification process;GO:0007017//microtubule-based process;GO:0022402//cell cycle process;GO:0009606//tropism;GO:0018193//peptidyl-amino acid modification;GO:0043414//macromolecule methylation;GO:0000910//cytokinesis;GO:0016571//…
XLOC_008552	27.19	24.93	22.96	25.82	688.61	637.65	593.675	600.15	TCONS_00013865	PREDICTED: protein MOR1 isoform X1 [Gossypium raimondii]	-	-	-	-	GO:0005856//cytoskeleton;GO:0015630//microtubule cytoskeleton;GO:0043226//organelle;GO:0043229//intracellular organelle;GO:0005622//intracellular;GO:0044448//cell cortex part;GO:0071944//cell periphery;GO:0005938//cell cortex;GO:0030054//cell junction;GO:0044424//intracellular part;GO:0043228//non-membrane-bounded organelle;GO:0005911//cell-cell junction;GO:0044444//cytoplasmic part;GO:0044464//c…	GO:0008092//cytoskeletal protein binding;GO:0015631//tubulin binding;GO:0005488//binding;GO:0005515//protein binding	GO:0007017//microtubule-based process;GO:0060255//regulation of macromolecule metabolic process;GO:0070192//chromosome organization involved in meiotic cell cycle;GO:1903046//meiotic cell cycle process;GO:0048519//negative regulation of biological process;GO:0051276//chromosome organization;GO:0051234//establishment of localization;GO:0019538//protein metabolic process;GO:0071840//cellular compon…
XLOC_008553	12.59	10.89	8.70798	9.37	63	55	44.4528	43	TCONS_00013866	PREDICTED: protein MOR1 isoform X2 [Gossypium arboreum]	-	-	-	-	GO:0071944//cell periphery;GO:0044448//cell cortex part;GO:0005938//cell cortex;GO:0043228//non-membrane-bounded organelle;GO:0005737//cytoplasm;GO:0043232//intracellular non-membrane-bounded organelle;GO:0099568//cytoplasmic region;GO:0044424//intracellular part;GO:0005911//cell-cell junction;GO:0043229//intracellular organelle;GO:0005856//cytoskeleton;GO:0030863//cortical cytoskeleton;GO:000562…	GO:0005515//protein binding;GO:0008092//cytoskeletal protein binding;GO:0005488//binding;GO:0015631//tubulin binding	GO:0010468//regulation of gene expression;GO:0016571//histone methylation;GO:0050896//response to stimulus;GO:0044085//cellular component biogenesis;GO:0000003//reproduction;GO:1902410//mitotic cytokinetic process;GO:0044238//primary metabolic process;GO:0006464//cellular protein modification process;GO:0016569//covalent chromatin modification;GO:0036211//protein modification process;GO:0034968//…
XLOC_008554	21.87	19.48	17.3447	21.71	643.88	579.13	521.589	586.66	TCONS_00013867	PREDICTED: protein MOR1-like [Gossypium hirsutum]	-	-	-	-	GO:0043232//intracellular non-membrane-bounded organelle;GO:0005737//cytoplasm;GO:0044444//cytoplasmic part;GO:0030054//cell junction;GO:0015630//microtubule cytoskeleton;GO:0044448//cell cortex part;GO:0005911//cell-cell junction;GO:0005856//cytoskeleton;GO:0005622//intracellular;GO:0043228//non-membrane-bounded organelle;GO:0071944//cell periphery;GO:0044424//intracellular part;GO:0043229//intr…	GO:0005488//binding;GO:0005515//protein binding;GO:0008092//cytoskeletal protein binding;GO:0015631//tubulin binding	GO:0045184//establishment of protein localization;GO:0022414//reproductive process;GO:1903046//meiotic cell cycle process;GO:0050896//response to stimulus;GO:0019538//protein metabolic process;GO:0010468//regulation of gene expression;GO:0006996//organelle organization;GO:0051179//localization;GO:0016043//cellular component organization;GO:0006810//transport;GO:0006479//protein methylation;GO:007…
XLOC_008566	11.34	5.18	7.01199	8.68	140	70.01	79.3698	96.07	TCONS_00013888	Ubiquinone biosynthesis COQ4, mitochondrial [Gossypium arboreum]	-	-	-	-	-	-	-
XLOC_008567	4.86	3.52	3.37773	4.15	97	71	68.8302	76	TCONS_00013890	Ubiquinone biosynthesis COQ4, mitochondrial [Gossypium arboreum]	-	-	-	-	-	-	-
XLOC_008661	0.32	0.32	0.57008	0.62	4	4	7.16981	7	TCONS_00014053	Proteasome subunit alpha type-5-A isoform 1 [Theobroma cacao]	Genetic Information Processing	Folding, sorting and degradation	ko03050//Proteasome	K02729	GO:0005623//cell;GO:0043226//organelle;GO:0005622//intracellular;GO:0044424//intracellular part;GO:0043231//intracellular membrane-bounded organelle;GO:0043234//protein complex;GO:0043227//membrane-bounded organelle;GO:0032991//macromolecular complex;GO:0044464//cell part;GO:0043229//intracellular organelle	GO:0016787//hydrolase activity;GO:0008233//peptidase activity;GO:0070011//peptidase activity, acting on L-amino acid peptides;GO:0004175//endopeptidase activity;GO:0003824//catalytic activity	GO:0043170//macromolecule metabolic process;GO:0044265//cellular macromolecule catabolic process;GO:0044238//primary metabolic process;GO:0008152//metabolic process;GO:0019941//modification-dependent protein catabolic process;GO:0051603//proteolysis involved in cellular protein catabolic process;GO:0044248//cellular catabolic process;GO:0009987//cellular process;GO:0044267//cellular protein metab…
XLOC_008695	4.5	5.48	5.25899	5.94	113	139	134.792	137	TCONS_00014117	hypothetical protein F383_06699 [Gossypium arboreum]	-	-	-	-	-	-	-
XLOC_008699	4.22	4.3	2.1663	6.87	57	60	30.1132	86	TCONS_00014124	Serine/threonine-protein kinase pknB [Gossypium arboreum]	-	-	-	-	-	GO:0016740//transferase activity;GO:0003824//catalytic activity;GO:0016772//transferase activity, transferring phosphorus-containing groups	GO:0008152//metabolic process;GO:0044237//cellular metabolic process;GO:0009987//cellular process;GO:0006796//phosphate-containing compound metabolic process;GO:0006793//phosphorus metabolic process
XLOC_008713	3.41	3.45	3.74828	5.01	46	47	51.6226	62	TCONS_00014146	integrase, partial [Gossypium herbaceum]	-	-	-	-	-	-	-
XLOC_008847	7.58	5.42	5.05946	6.68	63	53	50.1026	54	TCONS_00014378	Pseudouridine synthase, catalytic domain-containing protein [Cynara cardunculus var. scolymus] [Cynara cardunculus]	-	-	-	-	-	GO:0016853//isomerase activity;GO:0003676//nucleic acid binding;GO:1901363//heterocyclic compound binding;GO:0097159//organic cyclic compound binding;GO:0016866//intramolecular transferase activity;GO:0005488//binding;GO:0003824//catalytic activity	GO:0044699//single-organism process;GO:0071840//cellular component organization or biogenesis;GO:0016569//covalent chromatin modification;GO:0006479//protein methylation;GO:0006464//cellular protein modification process;GO:0032259//methylation;GO:0016043//cellular component organization;GO:0065007//biological regulation;GO:0008152//metabolic process;GO:0043170//macromolecule metabolic process;GO:…
XLOC_008848	1.84	2.22	1.28268	3.56	18	22	12.9057	32	TCONS_00014380	BnaC05g15750D [Brassica napus]	-	-	-	-	-	GO:0016853//isomerase activity;GO:0005488//binding;GO:0097159//organic cyclic compound binding;GO:1901363//heterocyclic compound binding;GO:0016866//intramolecular transferase activity;GO:0003676//nucleic acid binding;GO:0003824//catalytic activity	GO:0000003//reproduction;GO:1902589//single-organism organelle organization;GO:0051276//chromosome organization;GO:0036211//protein modification process;GO:0016568//chromatin modification;GO:0044238//primary metabolic process;GO:0022414//reproductive process;GO:0003006//developmental process involved in reproduction;GO:0044710//single-organism metabolic process;GO:0044763//single-organism cellula…
XLOC_008897	4.17	5.16	7.73884	4.13	56	70	106.113	51	TCONS_00014462	hypothetical protein F383_28451 [Gossypium arboreum]	-	-	-	-	-	-	-
XLOC_008927	1.53	2.04	0.940632	1.81	23	31	14.3396	25	TCONS_00014520	-	-	-	-	-	-	-	-
XLOC_009039	1.83	2.36	1.68174	5.9	20	26	18.6415	59	TCONS_00014696	Protein MurJ [Gossypium arboreum]	-	-	-	-	-	-	-
XLOC_009042	6.77	11.4	4.04757	7.01	40	68	24.3774	38	TCONS_00014701	-	-	-	-	-	-	-	-
XLOC_009049	2.58	1.28	1.61048	1.25	18	9	11.4717	8	TCONS_00014710	Ribose-5-phosphate isomerase A [Gossypium arboreum]	-	-	-	-	-	GO:0017111//nucleoside-triphosphatase activity;GO:0016462//pyrophosphatase activity;GO:0016787//hydrolase activity;GO:0016818//hydrolase activity, acting on acid anhydrides, in phosphorus-containing anhydrides;GO:0003824//catalytic activity;GO:0016817//hydrolase activity, acting on acid anhydrides	-
XLOC_009060	5.48	8.89	9.46333	7.8	39	64	68.8302	51	TCONS_00014729	BnaA05g15690D [Brassica napus]	-	-	-	-	-	-	GO:0044763//single-organism cellular process;GO:0090407//organophosphate biosynthetic process;GO:0009058//biosynthetic process;GO:0006793//phosphorus metabolic process;GO:0046474//glycerophospholipid biosynthetic process;GO:1901576//organic substance biosynthetic process;GO:0046486//glycerolipid metabolic process;GO:0044255//cellular lipid metabolic process;GO:0008152//metabolic process;GO:000664…
XLOC_009075	7.22	8.3	7.62482	7.35	93	108	100.377	87	TCONS_00014758	PREDICTED: glycine, alanine and asparagine-rich protein-like [Gossypium raimondii]	-	-	-	-	-	-	-
XLOC_009085	4.71	3.65	1.02614	5.06	58.72	46	13.1064	57.95	TCONS_00014774	PREDICTED: dol-P-Man:Man(5)GlcNAc(2)-PP-Dol alpha-1,3-mannosyltransferase-like isoform X1 [Gossypium hirsutum]	Metabolism	Glycan biosynthesis and metabolism	ko00510//N-Glycan biosynthesis	K03845	GO:0043231//intracellular membrane-bounded organelle;GO:0043226//organelle;GO:0043227//membrane-bounded organelle;GO:0044464//cell part;GO:0031090//organelle membrane;GO:0031224//intrinsic component of membrane;GO:0044422//organelle part;GO:0005623//cell;GO:0005622//intracellular;GO:0016020//membrane;GO:0044425//membrane part;GO:0043229//intracellular organelle;GO:0044424//intracellular part	GO:0016740//transferase activity;GO:0000033//alpha-1,3-mannosyltransferase activity;GO:0000030//mannosyltransferase activity;GO:0003824//catalytic activity;GO:0016758//transferase activity, transferring hexosyl groups;GO:0016757//transferase activity, transferring glycosyl groups	GO:0051179//localization;GO:0009987//cellular process;GO:0044237//cellular metabolic process;GO:0043412//macromolecule modification;GO:0043170//macromolecule metabolic process;GO:0044260//cellular macromolecule metabolic process;GO:0006073//cellular glucan metabolic process;GO:0044723//single-organism carbohydrate metabolic process;GO:0019538//protein metabolic process;GO:0006464//cellular protei…
XLOC_009106	0	2.44	2.30882	1.19	0	9	8.60377	4	TCONS_00014810	hypothetical protein F383_10923 [Gossypium arboreum]	-	-	-	-	-	-	-
XLOC_009175	7.82	9.45	11.6296	8.05	253	309	384.302	239	TCONS_00014921	non-ltr retroelement reverse transcriptase [Rosa rugosa]	-	-	-	-	-	-	-
XLOC_009178	8.04	10.06	7.90986	11.66	128	155	131.925	166	TCONS_00014925	RNA-directed DNA polymerase (Reverse transcriptase) [Medicago truncatula]	-	-	-	-	-	-	-
XLOC_009207	4.06	7.29	6.75545	6.71	27	49	45.8868	41	TCONS_00014969	hypothetical protein F383_29942 [Gossypium arboreum]	-	-	-	-	-	-	-
XLOC_009220	0.28	1.69	1.86701	0.83	3	18	20.0755	8	TCONS_00014995	Ribonuclease H-like superfamily protein [Theobroma cacao]	-	-	-	-	-	GO:0005488//binding	-
XLOC_009234	12.9	13.84	12.67	11.25	572	620	573.585	458	TCONS_00015025	PREDICTED: uncharacterized mitochondrial protein AtMg00310-like [Gossypium hirsutum]	-	-	-	-	-	-	-
XLOC_009247	2.49	2.29	3.80529	3.72	53	50	83.1698	71	TCONS_00015046	PREDICTED: pre-mRNA-processing factor 19 homolog 1-like isoform X1 [Gossypium arboreum]	Genetic Information Processing	Transcription;Folding, sorting and degradation	ko03040//Spliceosome;ko04120//Ubiquitin mediated proteolysis	K10599	-	GO:0019787//ubiquitin-like protein transferase activity;GO:0016740//transferase activity;GO:0003824//catalytic activity	GO:0044260//cellular macromolecule metabolic process;GO:0044237//cellular metabolic process;GO:0044267//cellular protein metabolic process;GO:0071704//organic substance metabolic process;GO:0032446//protein modification by small protein conjugation;GO:0044238//primary metabolic process;GO:0043170//macromolecule metabolic process;GO:0070647//protein modification by small protein conjugation or rem…
XLOC_009291	1.85	2.06	0.484568	2.48	16	18	4.30189	19.74	TCONS_00015124	PREDICTED: F-box/kelch-repeat protein At1g22040-like isoform X1 [Gossypium raimondii]	-	-	-	-	-	-	-
XLOC_009292	3.88	4.11	4.14733	3.37	84.98	90.92	92.8204	67.77	TCONS_00015126	PREDICTED: phosphatidylinositol-glycan biosynthesis class W protein-like [Gossypium hirsutum]	Genetic Information Processing	Folding, sorting and degradation	ko04130//SNARE interactions in vesicular transport	K08504	-	-	-
XLOC_009293	1.64	1.5	1.86701	2.43	53	49	61.6604	72	TCONS_00015127	PREDICTED: RNA-binding protein Musashi homolog Rbp6-like isoform X1 [Gossypium raimondii]	Genetic Information Processing	Translation	ko03015//mRNA surveillance pathway	K14411	-	-	-
XLOC_009309	1.59	5.04	2.23756	1.04	5	16	7.16981	3	TCONS_00015164	-	-	-	-	-	-	-	-
XLOC_009324	1.49	3.07	1.61048	1.38	13	27	14.3396	11	TCONS_00015188	PREDICTED: uncharacterized protein LOC107957416 [Gossypium hirsutum]	-	-	-	-	-	-	-
XLOC_009326	21.07	21.37	24.9553	19.08	641	648	732.755	505	TCONS_00015193	non-ltr retroelement reverse transcriptase [Rosa rugosa]	-	-	-	-	-	-	-
XLOC_009333	1.55	1.12	0.42756	0.79	15	11	4.30189	7	TCONS_00015202	-	-	-	-	-	-	-	-
XLOC_009343	2.82	4.84	2.80765	3.71	38	66	38.717	46	TCONS_00015220	OSIGBa0135L04.5 [Oryza sativa Indica Group]	-	-	-	-	-	-	-
XLOC_009344	2.38	2.93	1.86701	3.01	25	31	20.0755	29	TCONS_00015221	methyl-coenzyme m reductase i subunit beta [Gossypium arboreum]	-	-	-	-	-	GO:0003824//catalytic activity;GO:0016740//transferase activity	GO:0008152//metabolic process
XLOC_009351	2.72	6.94	5.316	9.66	7.66	19.76	15.3004	25	TCONS_00015231	PREDICTED: uncharacterized protein LOC108468785 [Gossypium arboreum]	-	-	-	-	-	-	-
XLOC_009361	2.32	0	1.48221	1.38	11	0	7.16981	6	TCONS_00015249	PREDICTED: nifU-like protein 2, chloroplastic [Gossypium hirsutum]	-	-	-	-	-	-	-
XLOC_009367	7	4.12	3.07843	4.89	64	38	28.6792	41	TCONS_00015257	PREDICTED: receptor-like protein kinase [Jatropha curcas]	-	-	-	-	-	-	-
XLOC_009383	1.55	2.39	2.77914	3.37	40	61	73.1321	81	TCONS_00015281	PREDICTED: glycine, alanine and asparagine-rich protein-like [Gossypium raimondii]	-	-	-	-	-	-	-
XLOC_009384	0.97	0.32	1.81	0.7	3	1	5.73585	2	TCONS_00015284	PREDICTED: protein EXECUTER 2, chloroplastic-like, partial [Gossypium hirsutum]	-	-	-	-	GO:0005622//intracellular;GO:0016020//membrane;GO:0005623//cell;GO:0009579//thylakoid;GO:0034357//photosynthetic membrane;GO:0044464//cell part;GO:0044424//intracellular part;GO:0044436//thylakoid part	-	GO:1901700//response to oxygen-containing compound;GO:0034614//cellular response to reactive oxygen species;GO:0050896//response to stimulus;GO:0042221//response to chemical;GO:0033554//cellular response to stress;GO:0006979//response to oxidative stress;GO:0071452//cellular response to singlet oxygen;GO:0051716//cellular response to stimulus;GO:0000302//response to reactive oxygen species;GO:190…
XLOC_009390	1.52	1.39	1.48221	1.53	13	12	12.9057	12	TCONS_00015292	PREDICTED: glycine, alanine and asparagine-rich protein-like [Gossypium raimondii]	-	-	-	-	-	-	-
XLOC_009425	3.37	6.4	9.70562	4.25	95	179	265.283	107	TCONS_00015353	PREDICTED: ultraviolet-B receptor UVR8-like isoform X2 [Gossypium hirsutum]	-	-	-	-	-	GO:0003824//catalytic activity	-
XLOC_009440	8.16	14.56	11.4016	12.69	82.24	148.24	117.327	117.39	TCONS_00015374	Nucleic acid-binding, OB-fold-like protein [Theobroma cacao]	Genetic Information Processing	Replication and repair	ko03420//Nucleotide excision repair;ko03030//DNA replication;ko03440//Homologous recombination;ko03430//Mismatch repair	K07466	-	-	-
XLOC_009516	1.39	1.76	2.73639	2.63	63	65	100.377	93	TCONS_00015488	Os01g0116166 [Oryza sativa Japonica Group]	Genetic Information Processing	Translation;Folding, sorting and degradation	ko03018//RNA degradation;ko03008//Ribosome biogenesis in eukaryotes	K12619	-	-	-
XLOC_009519	2.29	1.83	2.28032	2.98	31	25	31.5472	37	TCONS_00015493	PREDICTED: UPF0415 protein C7orf25 homolog isoform X2 [Vitis vinifera]	-	-	-	-	-	-	-
XLOC_009527	1.12	1.11	3.67702	3.53	9	9	30.1132	26	TCONS_00015507	UDP-glucuronosyltransferase 2B13 [Gossypium arboreum]	-	-	-	-	-	-	-
XLOC_009550	0.63	1.53	1.18292	1.6	9	22	17.2075	21	TCONS_00015545	PREDICTED: protein transport protein Sec61 subunit gamma-like [Gossypium arboreum]	Genetic Information Processing;Cellular Processes	Transport and catabolism;Folding, sorting and degradation	ko04141//Protein processing in endoplasmic reticulum;ko04145//Phagosome;ko03060//Protein export	K07342	-	GO:0005215//transporter activity;GO:0022892//substrate-specific transporter activity;GO:0022857//transmembrane transporter activity;GO:0022884//macromolecule transmembrane transporter activity;GO:0022891//substrate-specific transmembrane transporter activity;GO:0008565//protein transporter activity;GO:0008320//protein transmembrane transporter activity	GO:0051179//localization;GO:0051641//cellular localization;GO:0033036//macromolecule localization;GO:0006886//intracellular protein transport;GO:0045184//establishment of protein localization;GO:0070727//cellular macromolecule localization;GO:0015031//protein transport;GO:0051649//establishment of localization in cell;GO:0034613//cellular protein localization;GO:0051234//establishment of localiza…
XLOC_009558	1.26	0.62	1.0974	1.37	8	4	7.16981	8	TCONS_00015556	PREDICTED: protein transport protein Sec61 subunit gamma-like [Ziziphus jujuba]	Genetic Information Processing;Cellular Processes	Transport and catabolism;Folding, sorting and degradation	ko04141//Protein processing in endoplasmic reticulum;ko04145//Phagosome;ko03060//Protein export	K07342	-	GO:0008320//protein transmembrane transporter activity;GO:0022857//transmembrane transporter activity;GO:0022892//substrate-specific transporter activity;GO:0008565//protein transporter activity;GO:0022891//substrate-specific transmembrane transporter activity;GO:0005215//transporter activity;GO:0022884//macromolecule transmembrane transporter activity	GO:0045184//establishment of protein localization;GO:0051649//establishment of localization in cell;GO:0051234//establishment of localization;GO:0015031//protein transport;GO:0071702//organic substance transport;GO:0006810//transport;GO:0008104//protein localization;GO:0006886//intracellular protein transport;GO:0051179//localization;GO:0046907//intracellular transport;GO:0070727//cellular macrom…
XLOC_009563	3.75	3.9	3.27796	4.24	87.96	92.45	78.5381	91.44	TCONS_00015566	PREDICTED: NAD kinase 2, chloroplastic-like isoform X2 [Gossypium raimondii]	Metabolism	Metabolism of cofactors and vitamins	ko00760//Nicotinate and nicotinamide metabolism	K00858	-	GO:0016301//kinase activity;GO:0003824//catalytic activity;GO:0016740//transferase activity;GO:0016772//transferase activity, transferring phosphorus-containing groups	GO:0006725//cellular aromatic compound metabolic process;GO:0006139//nucleobase-containing compound metabolic process;GO:0051186//cofactor metabolic process;GO:0006796//phosphate-containing compound metabolic process;GO:0006753//nucleoside phosphate metabolic process;GO:0019362//pyridine nucleotide metabolic process;GO:0044710//single-organism metabolic process;GO:0006733//oxidoreduction coenzyme…
XLOC_009564	7.56	8.87	9.30656	9.36	428	507	537.736	486	TCONS_00015568	bZIP-like protein [Oryza sativa Japonica Group]	-	-	-	-	-	-	-
XLOC_009574	2.84	3.04	3.60576	3.19	130.26	145.78	170.814	135.21	TCONS_00015591	PREDICTED: transport inhibitor response 1-like protein [Gossypium hirsutum]	-	-	-	-	-	-	-
XLOC_009581	0.93	1.76	2.8219	1.09	12	23	37.283	13	TCONS_00015604	PREDICTED: glycine, alanine and asparagine-rich protein-like [Gossypium raimondii]	-	-	-	-	-	-	-
XLOC_009601	0.16	0.81	0.228032	1.59	1	5	1.43396	9	TCONS_00015636	-	-	-	-	-	-	-	-
XLOC_009612	5.62	6.13	4.85993	7.85	39	43	34.4151	50	TCONS_00015655	hypothetical protein F383_11809 [Gossypium arboreum]	-	-	-	-	-	-	-
XLOC_009613	6.11	5.57	2.67938	6.07	112	103	50.1887	102	TCONS_00015656	PREDICTED: uncharacterized mitochondrial protein AtMg00310-like [Gossypium hirsutum]	-	-	-	-	-	-	-
XLOC_009638	3.92	2.98	2.72213	3.22	134	112	103.245	105	TCONS_00015708	PREDICTED: dynamin-related protein 3A-like isoform X1 [Gossypium hirsutum]	-	-	-	-	-	-	-
XLOC_009641	6.42	7.71	5.28749	7.65	75	91	63.0943	82	TCONS_00015712	PREDICTED: uncharacterized protein LOC107959833 [Gossypium hirsutum]	-	-	-	-	-	-	-
XLOC_009656	2.73	1.91	1.12591	2.98	17	12	7.16981	17	TCONS_00015732	WD repeat-containing 87 [Gossypium arboreum]	-	-	-	-	-	-	-
XLOC_009660	10.92	16.82	20.5229	13.11	140.39	218.48	269.585	154.79	TCONS_00015739	PREDICTED: aldose 1-epimerase-like [Gossypium hirsutum]	Metabolism	Carbohydrate metabolism	ko00010//Glycolysis / Gluconeogenesis;ko00052//Galactose metabolism	K01785	-	GO:0003824//catalytic activity;GO:0016854//racemase and epimerase activity;GO:0016857//racemase and epimerase activity, acting on carbohydrates and derivatives;GO:0016853//isomerase activity;GO:0005488//binding	GO:0008152//metabolic process;GO:0005996//monosaccharide metabolic process;GO:0044710//single-organism metabolic process;GO:0044723//single-organism carbohydrate metabolic process;GO:0044281//small molecule metabolic process;GO:0044238//primary metabolic process;GO:0044699//single-organism process;GO:0005975//carbohydrate metabolic process;GO:0071704//organic substance metabolic process
XLOC_009661	3.05	5.48	1.86701	4.36	16	29	10.0377	21	TCONS_00015740	PREDICTED: gibberellin-regulated protein 4-like [Gossypium hirsutum]	-	-	-	-	-	-	-
XLOC_009665	4.83	6.75	4.78867	8.97	34	48	34.4151	58	TCONS_00015746	Valine--tRNA ligase [Gossypium arboreum]	-	-	-	-	-	GO:0003824//catalytic activity	-
XLOC_009667	5.56	6.41	3.59151	4.82	128	149	84.6038	102	TCONS_00015749	PREDICTED: uncharacterized mitochondrial protein AtMg00310-like [Gossypium hirsutum]	-	-	-	-	-	-	-
XLOC_009670	3.59	4.65	5.43001	4.01	39	51	60.2264	40	TCONS_00015755	tRNA (guanine-N(7)-)-methyltransferase [Gossypium arboreum]	-	-	-	-	-	GO:0016741//transferase activity, transferring one-carbon groups;GO:0016740//transferase activity;GO:0003824//catalytic activity	GO:0008152//metabolic process
XLOC_009708	1.85	1.98	1.83851	1.62	56.45	61.09	57.3585	45.43	TCONS_00015821	Cysteine-rich RLK (receptor-like protein kinase) 8 [Dorcoceras hygrometricum]	-	-	-	-	-	-	-
XLOC_009743	5.73	6.94	6.12836	5.39	139	170	152	120	TCONS_00015889	PREDICTED: pentatricopeptide repeat-containing protein At4g18975, chloroplastic-like isoform X1 [Gossypium raimondii]	-	-	-	-	-	-	-
XLOC_009753	1.73	1.58	1.31118	2.75	13	12	10.0377	19	TCONS_00015903	-	-	-	-	-	-	-	-
XLOC_009754	1.91	2.55	1.61048	1.77	20	27	17.2075	17	TCONS_00015906	-	-	-	-	-	-	-	-
XLOC_009762	3.87	3.19	5.07371	4.5	60	50	80.3019	64	TCONS_00015919	DUF21 domain-containing protein, chloroplastic [Gossypium arboreum]	-	-	-	-	-	GO:0016740//transferase activity;GO:0003824//catalytic activity;GO:0016772//transferase activity, transferring phosphorus-containing groups	GO:0044237//cellular metabolic process;GO:0009987//cellular process;GO:0006793//phosphorus metabolic process;GO:0008152//metabolic process;GO:0006796//phosphate-containing compound metabolic process
XLOC_009780	1.36	4.84	4.37537	1.92	10	36	32.9811	13	TCONS_00015952	-	-	-	-	-	-	-	-
XLOC_009798	1.02	1.13	0.242284	1.34	36.69	35.05	10.0377	42.44	TCONS_00015979	PREDICTED: telomerase reverse transcriptase [Gossypium arboreum]	-	-	-	-	GO:0005622//intracellular;GO:0005623//cell;GO:0043226//organelle;GO:0044464//cell part;GO:0044424//intracellular part;GO:0043228//non-membrane-bounded organelle;GO:0043229//intracellular organelle;GO:0043232//intracellular non-membrane-bounded organelle;GO:0005694//chromosome	GO:0016779//nucleotidyltransferase activity;GO:0034061//DNA polymerase activity;GO:0097159//organic cyclic compound binding;GO:0005488//binding;GO:0003720//telomerase activity;GO:0003824//catalytic activity;GO:0003676//nucleic acid binding;GO:0016772//transferase activity, transferring phosphorus-containing groups;GO:1901363//heterocyclic compound binding;GO:0016740//transferase activity;GO:00039…	GO:0006139//nucleobase-containing compound metabolic process;GO:0016043//cellular component organization;GO:0044249//cellular biosynthetic process;GO:1901576//organic substance biosynthetic process;GO:1901360//organic cyclic compound metabolic process;GO:0090304//nucleic acid metabolic process;GO:0071840//cellular component organization or biogenesis;GO:0006259//DNA metabolic process;GO:0043170//…
XLOC_009828	3.79	3.78	4.6034	4.49	126	127	156.302	137	TCONS_00016024	non-ltr retroelement reverse transcriptase [Rosa rugosa]	-	-	-	-	-	-	-
XLOC_009960	2.26	0	0.28504	0.45	11	0	1.43396	2	TCONS_00016239	cadmium tolerant 1 [Miscanthus sinensis]	-	-	-	-	-	-	-
XLOC_009978	1.14	0.65	1.01189	0.65	19	11	17.2075	10	TCONS_00016268	PREDICTED: mucin-17 [Sesamum indicum]	-	-	-	-	-	-	-
XLOC_010106	6.61	14.13	14.48	11.71	75	161.96	167.774	122	TCONS_00016480	PREDICTED: UPF0057 membrane protein At4g30660-like [Gossypium hirsutum]	-	-	-	-	GO:0044425//membrane part;GO:0016020//membrane;GO:0031224//intrinsic component of membrane	-	-
XLOC_010168	3.7	3.33	3.77678	4.22	22	20	22.9434	23	TCONS_00016595	Protein disks lost [Gossypium arboreum]	-	-	-	-	-	-	-
XLOC_010236	0.85	0.62	2.02378	1.96	19	14	45.8868	40	TCONS_00016705	PREDICTED: glucan endo-1,3-beta-glucosidase 14-like [Gossypium hirsutum]	-	-	-	-	GO:0031224//intrinsic component of membrane;GO:0016020//membrane;GO:0043231//intracellular membrane-bounded organelle;GO:0031225//anchored component of membrane;GO:0043227//membrane-bounded organelle;GO:0005622//intracellular;GO:0043226//organelle;GO:0005623//cell;GO:0044424//intracellular part;GO:0071944//cell periphery;GO:0030312//external encapsulating structure;GO:0043229//intracellular organ…	GO:0015926//glucosidase activity;GO:0004553//hydrolase activity, hydrolyzing O-glycosyl compounds;GO:0016787//hydrolase activity;GO:0008422//beta-glucosidase activity;GO:0003824//catalytic activity;GO:0016798//hydrolase activity, acting on glycosyl bonds	GO:0007154//cell communication;GO:0008104//protein localization;GO:0010033//response to organic substance;GO:0046907//intracellular transport;GO:0044700//single organism signaling;GO:0006810//transport;GO:0010941//regulation of cell death;GO:0044765//single-organism transport;GO:0023052//signaling;GO:0007165//signal transduction;GO:0051641//cellular localization;GO:0009755//hormone-mediated signa…
XLOC_010304	4.96	8.77	12.9693	7.19	79	141	210.792	105	TCONS_00016814	PREDICTED: transcription factor PCL1-like isoform X4 [Gossypium hirsutum]	-	-	-	-	-	-	-
XLOC_010375	0.81	0.59	0.897876	2.79	19	14	21.5094	60	TCONS_00016940	hypothetical protein F383_19566 [Gossypium arboreum]	-	-	-	-	-	-	-
XLOC_010413	1.81	2.22	2.53686	2.79	16.95	21.03	24.3774	24.04	TCONS_00017005	PREDICTED: 12-oxophytodienoate reductase 2-like [Gossypium arboreum]	Metabolism	Lipid metabolism	ko00592//alpha-Linolenic acid metabolism	K05894	-	GO:0003824//catalytic activity;GO:0036094//small molecule binding;GO:1901363//heterocyclic compound binding;GO:0097367//carbohydrate derivative binding;GO:0000166//nucleotide binding;GO:1901265//nucleoside phosphate binding;GO:0005488//binding;GO:0032553//ribonucleotide binding;GO:0097159//organic cyclic compound binding	GO:0044699//single-organism process;GO:0044710//single-organism metabolic process;GO:0008152//metabolic process
XLOC_010478	0.94	2.9	2.93591	2.17	9	28	28.6792	19	TCONS_00017111	orf185 [Vitis vinifera]	-	-	-	-	GO:0043226//organelle;GO:0005622//intracellular;GO:0043227//membrane-bounded organelle;GO:0005623//cell;GO:0043229//intracellular organelle;GO:0044464//cell part;GO:0043231//intracellular membrane-bounded organelle;GO:0044424//intracellular part	-	-
XLOC_010612	19.47	20.07	25.4826	26.48	432	456	583.623	561	TCONS_00017355	PREDICTED: vesicle-associated protein 4-2-like [Gossypium hirsutum]	-	-	-	-	GO:0044422//organelle part;GO:0016020//membrane;GO:0031090//organelle membrane;GO:0043226//organelle;GO:0043227//membrane-bounded organelle	-	-
XLOC_010659	41.29	53.78	60.2432	42.06	602.74	792.75	898.033	563.45	TCONS_00017428	PREDICTED: ACT domain-containing protein ACR11-like [Gossypium hirsutum]	-	-	-	-	GO:0009526//plastid envelope;GO:0044444//cytoplasmic part;GO:0009532//plastid stroma;GO:0009536//plastid;GO:0031967//organelle envelope;GO:0009507//chloroplast;GO:0005737//cytoplasm;GO:0043229//intracellular organelle;GO:0044434//chloroplast part;GO:0031975//envelope;GO:0044464//cell part;GO:0005622//intracellular;GO:0005623//cell;GO:0043227//membrane-bounded organelle;GO:0044446//intracellular o…	GO:0003824//catalytic activity;GO:0036094//small molecule binding;GO:0043167//ion binding;GO:0043177//organic acid binding;GO:0005488//binding;GO:0043168//anion binding;GO:0016740//transferase activity;GO:0031406//carboxylic acid binding;GO:0016772//transferase activity, transferring phosphorus-containing groups	GO:0006873//cellular ion homeostasis;GO:0009987//cellular process;GO:0006812//cation transport;GO:0051234//establishment of localization;GO:1902578//single-organism localization;GO:0010033//response to organic substance;GO:0009628//response to abiotic stimulus;GO:0034284//response to monosaccharide;GO:0048878//chemical homeostasis;GO:0009617//response to bacterium;GO:0044699//single-organism proc…
XLOC_010740	24.19	19.4	4.30411	23.08	395	320	71.6981	346	TCONS_00017560	PREDICTED: deoxyuridine 5'-triphosphate nucleotidohydrolase-like [Gossypium hirsutum]	Metabolism	Nucleotide metabolism	ko00240//Pyrimidine metabolism	K01520	GO:0005623//cell;GO:0044444//cytoplasmic part;GO:0005622//intracellular;GO:0044424//intracellular part;GO:0044464//cell part;GO:0005737//cytoplasm	GO:0016462//pyrophosphatase activity;GO:0005488//binding;GO:0043169//cation binding;GO:0016787//hydrolase activity;GO:0047429//nucleoside-triphosphate diphosphatase activity;GO:0016818//hydrolase activity, acting on acid anhydrides, in phosphorus-containing anhydrides;GO:0016817//hydrolase activity, acting on acid anhydrides;GO:0003824//catalytic activity;GO:0043167//ion binding;GO:0005515//prote…	GO:0009157//deoxyribonucleoside monophosphate biosynthetic process;GO:0009059//macromolecule biosynthetic process;GO:0044699//single-organism process;GO:0006796//phosphate-containing compound metabolic process;GO:0034654//nucleobase-containing compound biosynthetic process;GO:0009123//nucleoside monophosphate metabolic process;GO:0009147//pyrimidine nucleoside triphosphate metabolic process;GO:19…
XLOC_010741	5.57	6.21	4.50363	6.22	40	45	32.9811	41	TCONS_00017561	Transcription initiation factor IIB [Cajanus cajan]	-	-	-	-	-	-	GO:0006810//transport;GO:0050896//response to stimulus;GO:0044699//single-organism process;GO:1901698//response to nitrogen compound;GO:0006950//response to stress;GO:0009719//response to endogenous stimulus;GO:0051234//establishment of localization;GO:0042221//response to chemical;GO:1902578//single-organism localization;GO:0010033//response to organic substance;GO:0009605//response to external …
XLOC_010753	1.96	1.46	1.38244	1.73	16	12	11.4717	13	TCONS_00017580	-	-	-	-	-	-	-	-
XLOC_010851	0.8	1.58	1.02614	1.4	13	26	17.2075	21	TCONS_00017729	PREDICTED: serine/threonine-protein kinase PEPKR2-like isoform X1 [Gossypium hirsutum]	-	-	-	-	-	GO:0001882//nucleoside binding;GO:0016740//transferase activity;GO:0036094//small molecule binding;GO:0003824//catalytic activity;GO:0004672//protein kinase activity;GO:0097367//carbohydrate derivative binding;GO:0032549//ribonucleoside binding;GO:1901363//heterocyclic compound binding;GO:0016773//phosphotransferase activity, alcohol group as acceptor;GO:0097159//organic cyclic compound binding;G…	GO:0008152//metabolic process;GO:0044238//primary metabolic process;GO:0036211//protein modification process;GO:0006796//phosphate-containing compound metabolic process;GO:0006464//cellular protein modification process;GO:0043170//macromolecule metabolic process;GO:0044267//cellular protein metabolic process;GO:0006793//phosphorus metabolic process;GO:0009987//cellular process;GO:0044260//cellula…
XLOC_010896	5.79	5.26	4.40387	4.91	72	66	55.9245	56	TCONS_00017802	PREDICTED: glycine, alanine and asparagine-rich protein-like [Gossypium raimondii]	-	-	-	-	-	-	-
XLOC_010915	4.39	5.61	4.61765	4.08	48	62	51.6226	41	TCONS_00017828	PREDICTED: uncharacterized mitochondrial protein AtMg00310-like [Gossypium hirsutum]	-	-	-	-	-	-	-
XLOC_010966	2.62	2.15	2.66513	2.5	87	72	90.3396	76	TCONS_00017910	PREDICTED: vesicle transport protein GOT1B-like isoform X1 [Gossypium raimondii]	-	-	-	-	-	-	GO:0051234//establishment of localization;GO:0006810//transport;GO:0051179//localization
XLOC_010967	2.19	4.6	5.62954	3.73	11	23	28.6792	17	TCONS_00017912	hypothetical protein B456_009G262400 [Gossypium raimondii]	-	-	-	-	-	-	-
XLOC_011051	2.25	2.47	0.883624	3.31	21	23	8.60377	28	TCONS_00018035	PREDICTED: 50S ribosomal protein L13, chloroplastic-like [Malus domestica]	Genetic Information Processing	Translation	ko03010//Ribosome	K02871	GO:0005622//intracellular;GO:0032991//macromolecular complex;GO:0044435//plastid part;GO:0009536//plastid;GO:0009532//plastid stroma;GO:0043229//intracellular organelle;GO:0044424//intracellular part;GO:0005737//cytoplasm;GO:0044444//cytoplasmic part;GO:0009526//plastid envelope;GO:0030529//intracellular ribonucleoprotein complex;GO:0044446//intracellular organelle part;GO:0031967//organelle enve…	GO:0005198//structural molecule activity	GO:0006886//intracellular protein transport;GO:0051649//establishment of localization in cell;GO:0071702//organic substance transport;GO:0044699//single-organism process;GO:0071704//organic substance metabolic process;GO:0008152//metabolic process;GO:0015031//protein transport;GO:0008104//protein localization;GO:0045184//establishment of protein localization;GO:0033036//macromolecule localization…
XLOC_011053	5.99	4.88	6.79821	6.5	62.02	50.97	71.8989	61.76	TCONS_00018039	-	-	-	-	-	-	-	-
XLOC_011108	5.33	5.23	4.67466	4.75	717	710	642.415	587	TCONS_00018144	bZIP-like protein [Oryza sativa Japonica Group]	-	-	-	-	-	-	-
XLOC_011110	1.08	1.45	2.62237	1.33	6.83	9.27	16.9351	8	TCONS_00018148	ubiquitin family protein [Arabidopsis thaliana]	-	-	-	-	-	-	-
XLOC_011129	3.02	3.68	2.83615	2.17	52	64	50.1887	36	TCONS_00018183	PREDICTED: uncharacterized mitochondrial protein AtMg00310-like [Gossypium hirsutum]	-	-	-	-	-	-	-
XLOC_011136	6.32	8.91	7.61057	10.17	113	161	139.094	167	TCONS_00018198	PREDICTED: NADPH:quinone oxidoreductase-like isoform X1 [Gossypium hirsutum]	-	-	-	-	GO:0005737//cytoplasm;GO:0044444//cytoplasmic part;GO:0016020//membrane;GO:0043227//membrane-bounded organelle;GO:0009532//plastid stroma;GO:0044435//plastid part;GO:0009536//plastid;GO:0043226//organelle;GO:0005623//cell;GO:0044464//cell part;GO:0005622//intracellular;GO:0044422//organelle part;GO:0043231//intracellular membrane-bounded organelle;GO:0044446//intracellular organelle part;GO:00432…	GO:0016655//oxidoreductase activity, acting on NAD(P)H, quinone or similar compound as acceptor;GO:0016491//oxidoreductase activity;GO:0016651//oxidoreductase activity, acting on NAD(P)H;GO:0003824//catalytic activity	GO:0072593//reactive oxygen species metabolic process;GO:0001101//response to acid chemical;GO:0070887//cellular response to chemical stimulus;GO:0035556//intracellular signal transduction;GO:0051179//localization;GO:0071407//cellular response to organic cyclic compound;GO:0042221//response to chemical;GO:0032787//monocarboxylic acid metabolic process;GO:0044699//single-organism process;GO:000975…
XLOC_011148	3.95	4.49	4.56064	4.57	238	266	278.189	253	TCONS_00018218	DNA/RNA polymerase superfamily protein [Dorcoceras hygrometricum]	-	-	-	-	GO:0043229//intracellular organelle;GO:0044464//cell part;GO:0043227//membrane-bounded organelle;GO:0043231//intracellular membrane-bounded organelle;GO:0043226//organelle;GO:0044424//intracellular part;GO:0005622//intracellular;GO:0005623//cell	GO:0005488//binding	-
XLOC_011178	2.68	1.68	1.52496	2.93	54	38	27.2453	49	TCONS_00018278	non-ltr retroelement reverse transcriptase [Rosa rugosa]	-	-	-	-	-	-	-
XLOC_011181	5.53	6.23	6.21387	8.25	65	74	74.566	89	TCONS_00018282	-	-	-	-	-	-	-	-
XLOC_011185	2.36	2.65	2.43709	3.95	30	34	31.5472	46	TCONS_00018289	PREDICTED: L10-interacting MYB domain-containing protein-like [Gossypium hirsutum]	-	-	-	-	-	-	-
XLOC_011187	2.85	2.05	2.09504	2.5	46	33.39	34.4151	37	TCONS_00018293	PREDICTED: ABC transporter G family member 31-like [Gossypium hirsutum]	-	-	-	-	-	-	-
XLOC_011190	0.65	3.22	0	0.71	2	10	0	2	TCONS_00018298	-	-	-	-	-	-	-	-
XLOC_011191	6.67	4.03	3.83379	5.43	269	164	157.736	201	TCONS_00018299	Exportin-1 [Gossypium arboreum]	-	-	-	-	-	GO:0005488//binding;GO:0016772//transferase activity, transferring phosphorus-containing groups;GO:0016740//transferase activity;GO:0003824//catalytic activity	GO:0008152//metabolic process;GO:0006793//phosphorus metabolic process;GO:0044237//cellular metabolic process;GO:0006796//phosphate-containing compound metabolic process;GO:0009987//cellular process
XLOC_011196	0.53	1.01	0.741104	0.93	13	25	18.6415	21	TCONS_00018306	PREDICTED: uncharacterized aarF domain-containing protein kinase At1g79600, chloroplastic isoform X1 [Gossypium raimondii]	-	-	-	-	GO:0043227//membrane-bounded organelle;GO:0043226//organelle;GO:0009536//plastid;GO:0005737//cytoplasm;GO:0044444//cytoplasmic part;GO:0043229//intracellular organelle;GO:0005623//cell;GO:0043231//intracellular membrane-bounded organelle;GO:0044464//cell part;GO:0044424//intracellular part;GO:0005622//intracellular	GO:0001882//nucleoside binding;GO:0001883//purine nucleoside binding;GO:0016740//transferase activity;GO:0016301//kinase activity;GO:1901363//heterocyclic compound binding;GO:0097159//organic cyclic compound binding;GO:0097367//carbohydrate derivative binding;GO:0003824//catalytic activity;GO:0016772//transferase activity, transferring phosphorus-containing groups;GO:0005488//binding;GO:0032550//…	GO:0034285//response to disaccharide;GO:0009628//response to abiotic stimulus;GO:0009743//response to carbohydrate;GO:0044260//cellular macromolecule metabolic process;GO:0043170//macromolecule metabolic process;GO:0009314//response to radiation;GO:0043412//macromolecule modification;GO:0009416//response to light stimulus;GO:0036211//protein modification process;GO:0009411//response to UV;GO:0010…
XLOC_011209	0.66	2.4	0.470316	0.84	6	22	4.30189	7	TCONS_00018328	hypothetical protein F383_31974 [Gossypium arboreum]	-	-	-	-	-	-	-
XLOC_011241	1.39	1.05	0.7126	1.28	24.91	19	12.9057	21	TCONS_00018386	PREDICTED: zinc finger protein VAR3, chloroplastic [Gossypium raimondii]	-	-	-	-	-	GO:0043169//cation binding;GO:0046914//transition metal ion binding;GO:0043167//ion binding;GO:0005488//binding;GO:0046872//metal ion binding	GO:0006807//nitrogen compound metabolic process;GO:0006221//pyrimidine nucleotide biosynthetic process;GO:0009987//cellular process;GO:1901576//organic substance biosynthetic process;GO:0044763//single-organism cellular process;GO:1901566//organonitrogen compound biosynthetic process;GO:0044281//small molecule metabolic process;GO:0044237//cellular metabolic process;GO:1901564//organonitrogen com…
XLOC_011246	2.16	2.14	1.89552	1.62	16	16	14.3396	11	TCONS_00018392	-	-	-	-	-	-	-	-
XLOC_011262	3.96	0.47	0	0.66	11.98	1.42	0	1.82	TCONS_00018415	PREDICTED: lactoylglutathione lyase-like [Gossypium arboreum]	Metabolism	Carbohydrate metabolism	ko00620//Pyruvate metabolism	K01759	-	GO:0043167//ion binding;GO:0003824//catalytic activity;GO:0016846//carbon-sulfur lyase activity;GO:0043169//cation binding;GO:0005488//binding;GO:0016829//lyase activity	-
XLOC_011272	3.58	4.44	3.37773	5.48	79	99	76	111	TCONS_00018429	PREDICTED: serine/threonine-protein phosphatase BSL3 [Gossypium arboreum]	-	-	-	-	-	GO:0003824//catalytic activity;GO:0042578//phosphoric ester hydrolase activity;GO:0016788//hydrolase activity, acting on ester bonds;GO:0005488//binding;GO:0046914//transition metal ion binding;GO:0016787//hydrolase activity;GO:0043169//cation binding;GO:0016791//phosphatase activity;GO:0046872//metal ion binding;GO:0043167//ion binding	GO:0044237//cellular metabolic process;GO:0006796//phosphate-containing compound metabolic process;GO:0006793//phosphorus metabolic process;GO:0009987//cellular process;GO:0008152//metabolic process
XLOC_011283	0.8	1.02	2.40859	1.62	7	9	21.5094	13	TCONS_00018451	hypothetical protein B456_009G328000 [Gossypium raimondii]	-	-	-	-	-	-	-
XLOC_011318	3.66	5.17	7.0975	5.35	67	95	130.491	86	TCONS_00018505	UDP-N-acetylglucosamine--N-acetylmuramyl- pyrophosphoryl-undecaprenol N-acetylglucosamine transferase isoform 1 [Theobroma cacao]	-	-	-	-	-	-	-
XLOC_011324	2.91	3.58	4.48938	2.82	90	112	141.962	80	TCONS_00018513	PREDICTED: serine/threonine-protein phosphatase 7 long form homolog [Gossypium arboreum]	-	-	-	-	-	-	-
XLOC_011348	0.7	0.3	0.555828	0.98	7	3	5.73585	9	TCONS_00018549	LINE-1 reverse transcriptase isogeny, partial [Cajanus cajan]	-	-	-	-	-	-	-
XLOC_011365	2.07	2.15	1.89552	2.71	20	21	18.6415	24	TCONS_00018574	hypothetical protein F383_20757 [Gossypium arboreum]	-	-	-	-	-	-	-
XLOC_011380	3.17	3.22	2.77914	4.05	56	54	46.5177	55	TCONS_00018600	PREDICTED: ultraviolet-B receptor UVR8-like isoform X2 [Gossypium hirsutum]	-	-	-	-	-	-	-
XLOC_011394	3.35	4.33	4.31836	2.83	49	64	64.5283	38	TCONS_00018624	PREDICTED: glycine, alanine and asparagine-rich protein-like [Gossypium raimondii]	-	-	-	-	-	-	-
XLOC_011399	5.26	6.69	4.56064	5.66	81	104	71.6981	80	TCONS_00018632	PREDICTED: glycine, alanine and asparagine-rich protein-like [Gossypium raimondii]	-	-	-	-	-	-	-
XLOC_011401	1.24	1.05	2.47985	1.92	7	6	14.3396	10	TCONS_00018637	14 kDa zinc-binding [Gossypium arboreum]	-	-	-	-	-	GO:0016740//transferase activity;GO:0003824//catalytic activity;GO:0016772//transferase activity, transferring phosphorus-containing groups	GO:0009648//photoperiodism;GO:0009628//response to abiotic stimulus;GO:0044723//single-organism carbohydrate metabolic process;GO:0043413//macromolecule glycosylation;GO:0046483//heterocycle metabolic process;GO:0006139//nucleobase-containing compound metabolic process;GO:0006401//RNA catabolic process;GO:0009059//macromolecule biosynthetic process;GO:0009101//glycoprotein biosynthetic process;GO…
XLOC_011411	1.36	0.34	0.57008	0.74	20	5	8.60377	10	TCONS_00018656	Chaperone surA [Gossypium arboreum]	-	-	-	-	-	-	-
XLOC_011413	2.51	2.23	2.66513	3.39	134	120	144.83	166	TCONS_00018658	F27F5.21 [Arabidopsis thaliana]	-	-	-	-	-	-	-
XLOC_011433	5.74	6.38	5.13072	6.92	66	74	60.2264	73	TCONS_00018695	-	-	-	-	-	-	-	-
XLOC_011435	1.6	1.73	1.83851	2.55	84	93	101.811	122	TCONS_00018697	bZIP-like protein [Oryza sativa Japonica Group]	-	-	-	-	-	-	-
XLOC_011437	3.31	3.45	3.66277	4.24	113	119	127.623	133	TCONS_00018703	putative outer membrane pmp8 [Gossypium arboreum]	-	-	-	-	-	-	-
XLOC_011474	2.22	2.69	1.86701	2.99	85	104	73.1321	105	TCONS_00018768	LINE-type retrotransposon LIb DNA [Ipomoea batatas]	-	-	-	-	-	-	-
XLOC_011488	1.33	1.09	0.684096	2.17	66	55	34.4151	99	TCONS_00018794	PREDICTED: ATP-dependent RNA helicase-like protein DB10 [Gossypium hirsutum]	Metabolism	Carbohydrate metabolism	ko00500//Starch and sucrose metabolism	K01087	-	-	-
XLOC_011489	0.68	0	0	0.75	3	0	0	3	TCONS_00018795	PREDICTED: trehalose-phosphate phosphatase A-like isoform X2 [Gossypium raimondii]	Metabolism	Carbohydrate metabolism	ko00500//Starch and sucrose metabolism	K01087	-	GO:0016788//hydrolase activity, acting on ester bonds;GO:0019203//carbohydrate phosphatase activity;GO:0042578//phosphoric ester hydrolase activity;GO:0016787//hydrolase activity;GO:0003824//catalytic activity;GO:0016791//phosphatase activity	GO:0005975//carbohydrate metabolic process;GO:0044699//single-organism process;GO:0009311//oligosaccharide metabolic process;GO:0044262//cellular carbohydrate metabolic process;GO:0044763//single-organism cellular process;GO:0006796//phosphate-containing compound metabolic process;GO:0071704//organic substance metabolic process;GO:0044710//single-organism metabolic process;GO:0005991//trehalose m…
XLOC_011490	5.66	8.35	7.42529	7.11	92	137	123.321	106	TCONS_00018796	PREDICTED: uncharacterized mitochondrial protein AtMg00310-like [Gossypium arboreum]	-	-	-	-	-	-	-
XLOC_011492	1.73	1.66	1.85276	1.95	29	28	31.5472	30	TCONS_00018799	Thymidylate synthase thyX [Gossypium arboreum]	-	-	-	-	-	-	-
XLOC_011496	5.29	6.73	5.88608	6.88	77	99	87.4717	92	TCONS_00018812	PREDICTED: uncharacterized mitochondrial protein AtMg00310-like [Gossypium arboreum]	-	-	-	-	-	-	-
XLOC_011516	8.51	11	13.2544	11.09	46	60	73.1321	55	TCONS_00018848	PREDICTED: uncharacterized protein LOC105780819 [Gossypium raimondii]	-	-	-	-	-	-	-
XLOC_011521	3.62	3.12	4.43237	5.67	23	20	28.6792	33	TCONS_00018856	-	-	-	-	-	-	-	-
XLOC_011531	47.26	59.7	111.322	115.63	602	768	1448.3	1352	TCONS_00018874	PREDICTED: serine/threonine-protein phosphatase 7 long form homolog [Gossypium arboreum]	-	-	-	-	-	-	-
XLOC_011534	5.35	10.13	8.09514	6.3	66	113	106.113	72	TCONS_00018882	dna polymerase iii polc-type [Gossypium arboreum]	-	-	-	-	-	-	-
XLOC_011554	6.84	7.31	5.316	13.73	38	41	30.1132	70	TCONS_00018923	Cullin-4 [Gossypium arboreum]	-	-	-	-	-	-	-
XLOC_011574	6.84	6.39	4.17584	7.57	127.59	117	77.434	127.27	TCONS_00018952	PREDICTED: probable receptor-like protein kinase At5g15080 isoform X2 [Gossypium hirsutum]	-	-	-	-	-	GO:0016740//transferase activity;GO:0097159//organic cyclic compound binding;GO:1901363//heterocyclic compound binding;GO:0003824//catalytic activity;GO:0032550//purine ribonucleoside binding;GO:0097367//carbohydrate derivative binding;GO:0005488//binding;GO:0001882//nucleoside binding;GO:0032549//ribonucleoside binding;GO:0016773//phosphotransferase activity, alcohol group as acceptor;GO:0004672…	GO:0043170//macromolecule metabolic process;GO:0044267//cellular protein metabolic process;GO:0019538//protein metabolic process;GO:0009987//cellular process;GO:0044238//primary metabolic process;GO:0044260//cellular macromolecule metabolic process;GO:0036211//protein modification process;GO:0006796//phosphate-containing compound metabolic process;GO:0008152//metabolic process;GO:0044237//cellula…
XLOC_011575	170.7	141.04	97.9683	192.83	1365.24	1139.15	800.122	1415.56	TCONS_00018953	PREDICTED: 40S ribosomal protein S9-2 [Gossypium raimondii]	Genetic Information Processing	Translation	ko03010//Ribosome	K02997	GO:0044422//organelle part;GO:0005622//intracellular;GO:0043232//intracellular non-membrane-bounded organelle;GO:0044391//ribosomal subunit;GO:1990904//ribonucleoprotein complex;GO:0043228//non-membrane-bounded organelle;GO:0043229//intracellular organelle;GO:0044444//cytoplasmic part;GO:0030529//intracellular ribonucleoprotein complex;GO:0044424//intracellular part;GO:0043226//organelle;GO:00444…	GO:0097159//organic cyclic compound binding;GO:0005198//structural molecule activity;GO:1901363//heterocyclic compound binding;GO:0003723//RNA binding;GO:0005488//binding;GO:0003676//nucleic acid binding	GO:0010467//gene expression;GO:0043170//macromolecule metabolic process;GO:0008152//metabolic process;GO:0071704//organic substance metabolic process
XLOC_011576	48.5	46.89	36.0291	62.09	413.28	406.1	317.365	489.86	TCONS_00018954	PREDICTED: 60S ribosomal protein L34-like [Gossypium hirsutum]	Genetic Information Processing	Translation	ko03010//Ribosome	K02915	GO:0005623//cell;GO:0044424//intracellular part;GO:0044464//cell part;GO:0032991//macromolecular complex;GO:1990904//ribonucleoprotein complex;GO:0005622//intracellular;GO:0030529//intracellular ribonucleoprotein complex	GO:0005198//structural molecule activity	GO:0071704//organic substance metabolic process;GO:0010467//gene expression;GO:0043170//macromolecule metabolic process;GO:0008152//metabolic process
XLOC_011577	6.46	5.48	8.1379	6.97	97	83	124.755	96	TCONS_00018956	PREDICTED: uncharacterized mitochondrial protein AtMg00310-like [Gossypium hirsutum]	-	-	-	-	-	-	-
XLOC_011582	0.98	2.04	1.52496	0.47	9	19	14.3396	4	TCONS_00018969	PREDICTED: uncharacterized protein LOC107961548 [Gossypium hirsutum]	-	-	-	-	-	-	-
XLOC_011588	1.24	0.9	0.912128	1.14	19	14	14.3396	16	TCONS_00018984	PREDICTED: uncharacterized mitochondrial protein AtMg00310-like [Gossypium hirsutum]	-	-	-	-	-	-	-
XLOC_011593	9.54	8.5	8.86475	8.64	160	144	152	133	TCONS_00018989	Os07g0613900 [Oryza sativa Japonica Group]	-	-	-	-	-	-	-
XLOC_011597	1.38	2.32	1.93827	3.09	17	29	24.3774	35	TCONS_00018996	vacuolar-sorting protein bro1 [Gossypium arboreum]	-	-	-	-	-	-	-
XLOC_011613	3.16	2.55	0.555828	1.08	16	13	2.86792	5	TCONS_00019031	hypothetical protein B456_012G046300 [Gossypium raimondii]	-	-	-	-	-	-	-
XLOC_011618	0.32	0.2	0	1.13	9.55	5.91	0	30.57	TCONS_00019041	PREDICTED: LOW QUALITY PROTEIN: retrovirus-related Pol polyprotein from transposon TNT 1-94 [Solanum pennellii]	-	-	-	-	-	-	-
XLOC_011633	2.79	1.03	0.726852	0.76	16	6	5.73585	5	TCONS_00019064	PREDICTED: glycine, alanine and asparagine-rich protein-like [Gossypium raimondii]	-	-	-	-	-	-	-
XLOC_011650	3.36	4.81	3.14969	5.97	27	39	25.8113	44	TCONS_00019104	PREDICTED: glycine, alanine and asparagine-rich protein-like [Gossypium raimondii]	-	-	-	-	-	-	-
XLOC_011669	4.82	4.87	5.58679	5.29	168	170	196.453	167	TCONS_00019133	ABC transporter I family member 10, chloroplastic [Gossypium arboreum]	-	-	-	-	GO:0043231//intracellular membrane-bounded organelle;GO:0005623//cell;GO:0043226//organelle;GO:0009536//plastid;GO:0044464//cell part;GO:0043227//membrane-bounded organelle;GO:0005622//intracellular;GO:0044444//cytoplasmic part;GO:0044424//intracellular part;GO:0005737//cytoplasm;GO:0043229//intracellular organelle	-	-
XLOC_011677	0.95	1.71	3.52025	1.69	11	20	41.5849	18	TCONS_00019150	endonuclease/exonuclease/phosphatase family protein [Medicago truncatula]	-	-	-	-	-	-	-
XLOC_011678	31.9	26.75	29.4446	32.79	248	210	233.736	234	TCONS_00019152	hypothetical protein F383_33083 [Gossypium arboreum]	-	-	-	-	-	-	-
XLOC_011679	0.54	2.52	1.88126	1.75	4	19	14.3396	12	TCONS_00019154	ADP-ribosylation factor-like protein 10 [Gossypium arboreum]	-	-	-	-	-	-	-
XLOC_011683	0.36	0.34	0	0	4.32	4.13	0	0	TCONS_00019159	-	-	-	-	-	-	-	-
XLOC_011686	1.06	0.79	0.741104	0.65	16	12	11.4717	9	TCONS_00019162	PREDICTED: autophagy-related protein 13b-like [Gossypium hirsutum]	Cellular Processes	Transport and catabolism	ko04140//Regulation of autophagy	K08331	-	-	-
XLOC_011694	56.55	66.86	52.7894	53.93	361	431	344.151	316	TCONS_00019172	hypothetical protein B456_012G030600 [Gossypium raimondii]	-	-	-	-	-	-	-
XLOC_011700	3.24	7.06	9.22105	10.16	40	88	116.151	115	TCONS_00019185	PREDICTED: serine/threonine-protein phosphatase 7 long form homolog [Gossypium arboreum]	-	-	-	-	-	-	-
XLOC_011705	1.48	1.26	1.0404	2.2	22	19	15.7736	30	TCONS_00019191	PREDICTED: zinc finger CCCH domain-containing protein ZFN-like [Gossypium hirsutum]	-	-	-	-	-	GO:0043169//cation binding;GO:0005488//binding;GO:0043167//ion binding	-
XLOC_011719	15.02	16.68	14.6083	22.13	91	102	90.3396	123	TCONS_00019216	-	-	-	-	-	-	-	-
XLOC_011729	2.93	1.37	2.80765	4.19	19	9	18.6415	25	TCONS_00019229	-	-	-	-	-	-	-	-
XLOC_011741	7.06	6.07	6.58443	7.02	234.74	203.83	223.669	214.27	TCONS_00019252	PREDICTED: protein FAR1-RELATED SEQUENCE 3-like [Gossypium arboreum]	-	-	-	-	-	GO:0043167//ion binding;GO:0046914//transition metal ion binding;GO:0005488//binding;GO:0046872//metal ion binding;GO:0043169//cation binding	-
XLOC_011770	10	10.04	8.05238	9.78	216	219	177.811	194	TCONS_00019313	PREDICTED: cytochrome b-c1 complex subunit 8 [Gossypium raimondii]	-	-	-	-	GO:0043227//membrane-bounded organelle;GO:0016020//membrane;GO:0043226//organelle;GO:0031090//organelle membrane;GO:0044425//membrane part;GO:0019866//organelle inner membrane;GO:0044446//intracellular organelle part;GO:0005622//intracellular;GO:0031975//envelope;GO:0043229//intracellular organelle;GO:0044464//cell part;GO:0005623//cell;GO:0031967//organelle envelope;GO:0044422//organelle part;GO…	GO:0022890//inorganic cation transmembrane transporter activity;GO:0015077//monovalent inorganic cation transmembrane transporter activity;GO:0015075//ion transmembrane transporter activity;GO:0022891//substrate-specific transmembrane transporter activity;GO:0005215//transporter activity;GO:0022857//transmembrane transporter activity;GO:0022892//substrate-specific transporter activity;GO:0015078/…	GO:0006818//hydrogen transport;GO:0051179//localization;GO:0006091//generation of precursor metabolites and energy;GO:0006811//ion transport;GO:0006812//cation transport;GO:0008152//metabolic process;GO:0044237//cellular metabolic process;GO:0051234//establishment of localization;GO:0009987//cellular process;GO:0015672//monovalent inorganic cation transport;GO:0006810//transport;GO:0044699//singl…
XLOC_011808	1.65	1.02	1.43945	2.91	8	5	7.16981	13	TCONS_00019381	Uncharacterized protein TCM_043123 [Theobroma cacao]	-	-	-	-	-	-	-
XLOC_012151	1.07	1.19	1.31118	1.02	8	9	10.0377	7	TCONS_00019754	50S ribosomal L2, chloroplastic [Gossypium arboreum]	-	-	-	-	-	-	-
XLOC_012204	6.41	5.84	7.76734	7.06	216	201	271.148	222	TCONS_00019830	PREDICTED: probable cyclic nucleotide-gated ion channel 5 [Gossypium arboreum]	Organismal Systems	Environmental adaptation	ko04626//Plant-pathogen interaction	K05391	GO:0031224//intrinsic component of membrane;GO:0016020//membrane;GO:0044425//membrane part	GO:0022803//passive transmembrane transporter activity;GO:0099600//transmembrane receptor activity;GO:0022892//substrate-specific transporter activity;GO:0015077//monovalent inorganic cation transmembrane transporter activity;GO:0004872//receptor activity;GO:0022890//inorganic cation transmembrane transporter activity;GO:0015267//channel activity;GO:0022838//substrate-specific channel activity;GO…	GO:0006810//transport;GO:0034220//ion transmembrane transport;GO:0009987//cellular process;GO:1902578//single-organism localization;GO:0006812//cation transport;GO:0051179//localization;GO:0044699//single-organism process;GO:0051234//establishment of localization;GO:0006811//ion transport;GO:0006816//calcium ion transport;GO:0055085//transmembrane transport;GO:0044763//single-organism cellular pr…
XLOC_012206	5.68	4.48	3.1782	5.82	62.77	50	35.8491	59	TCONS_00019835	ATP-dependent RNA helicase DDX18 [Gossypium arboreum]	-	-	-	-	-	GO:0017111//nucleoside-triphosphatase activity;GO:0016818//hydrolase activity, acting on acid anhydrides, in phosphorus-containing anhydrides;GO:0016817//hydrolase activity, acting on acid anhydrides;GO:0016787//hydrolase activity;GO:0016462//pyrophosphatase activity;GO:0003824//catalytic activity	-
XLOC_012207	7.87	7.25	8.77924	8.78	254.47	242.67	283.925	251.72	TCONS_00019838	PREDICTED: QWRF motif-containing protein 2-like [Gossypium hirsutum]	-	-	-	-	-	-	-
XLOC_012226	1.83	2.15	1.28268	3.12	16	19	11.4717	25	TCONS_00019872	RNA polymerase beta' subunit, partial (chloroplast) [Onoseris hastata]	Genetic Information Processing;Metabolism	Nucleotide metabolism;Transcription	ko00230//Purine metabolism;ko00240//Pyrimidine metabolism;ko03020//RNA polymerase	K03046	GO:0044424//intracellular part;GO:0009536//plastid;GO:0043231//intracellular membrane-bounded organelle;GO:0005622//intracellular;GO:0005623//cell;GO:0044444//cytoplasmic part;GO:0043227//membrane-bounded organelle;GO:0044464//cell part;GO:0043229//intracellular organelle;GO:0005737//cytoplasm;GO:0043226//organelle	GO:0097159//organic cyclic compound binding;GO:0003676//nucleic acid binding;GO:0016772//transferase activity, transferring phosphorus-containing groups;GO:0003824//catalytic activity;GO:1901363//heterocyclic compound binding;GO:0034062//RNA polymerase activity;GO:0016779//nucleotidyltransferase activity;GO:0005488//binding;GO:0016740//transferase activity	GO:0044260//cellular macromolecule metabolic process;GO:0008152//metabolic process;GO:1901576//organic substance biosynthetic process;GO:0009058//biosynthetic process;GO:0009059//macromolecule biosynthetic process;GO:0034645//cellular macromolecule biosynthetic process;GO:0044249//cellular biosynthetic process;GO:0071704//organic substance metabolic process;GO:0043170//macromolecule metabolic pro…
XLOC_012264	8.23	10.12	10.9598	8.09	174	216	236.604	157	TCONS_00019929	PREDICTED: uncharacterized mitochondrial protein AtMg00310-like [Gossypium hirsutum]	-	-	-	-	-	-	-
XLOC_012281	2.06	2.04	3.54875	1.25	9	9	15.7736	5	TCONS_00019952	hypothetical protein F383_09900 [Gossypium arboreum]	-	-	-	-	-	-	-
XLOC_012294	2.87	3.76	3.02143	2.68	28	37	30.1132	24	TCONS_00019980	PREDICTED: uncharacterized protein LOC108475016 [Gossypium arboreum]	-	-	-	-	-	-	-
XLOC_012316	2.4	1.37	2.55111	2.45	30.28	17.17	31.9917	28.28	TCONS_00020022	Sacsin [Gossypium arboreum]	-	-	-	-	-	GO:0005488//binding;GO:0043167//ion binding;GO:0046872//metal ion binding;GO:0046914//transition metal ion binding;GO:0043169//cation binding	-
XLOC_012317	2.28	2.18	2.52261	3.11	28	27	31.5472	35	TCONS_00020025	Arrestin-C [Gossypium arboreum]	-	-	-	-	-	GO:0046872//metal ion binding;GO:0005488//binding;GO:0046914//transition metal ion binding;GO:0043169//cation binding;GO:0043167//ion binding	-
XLOC_012327	4.5	3.02	2.70788	2.28	28	19	17.2075	13	TCONS_00020038	Inhibitor of nuclear factor kappa-B kinase subunit beta [Gossypium arboreum]	-	-	-	-	-	-	-
XLOC_012329	1.17	1.09	0.370552	0.78	18	17	5.73585	11	TCONS_00020042	Laccase-4 [Triticum urartu]	-	-	-	-	-	-	-
XLOC_012332	0.75	2.2	2.75064	1	14	40	47.3208	18	TCONS_00020047	PREDICTED: uncharacterized mitochondrial protein AtMg00310-like [Gossypium hirsutum]	-	-	-	-	-	-	-
XLOC_012335	2.84	4.69	5.03096	5.16	59	88	81.7358	80	TCONS_00020051	Solanesyl diphosphate synthase 1 -like protein [Gossypium arboreum]	Metabolism	Metabolism of terpenoids and polyketides	ko00900//Terpenoid backbone biosynthesis	K05356	-	GO:0016740//transferase activity;GO:0016765//transferase activity, transferring alkyl or aryl (other than methyl) groups;GO:0003824//catalytic activity	GO:0008152//metabolic process;GO:0071704//organic substance metabolic process;GO:0006720//isoprenoid metabolic process;GO:0044699//single-organism process;GO:0044710//single-organism metabolic process;GO:0009987//cellular process;GO:0044238//primary metabolic process;GO:0044255//cellular lipid metabolic process;GO:0044237//cellular metabolic process;GO:0044763//single-organism cellular process;GO…
XLOC_012347	2.75	0.87	0.612836	1.92	25	8	5.73585	16	TCONS_00020071	-	-	-	-	-	-	-	-
XLOC_012354	7.8	8.61	20.3519	18.95	70	78	186.415	156	TCONS_00020082	tRNA 5-methylaminomethyl-2-thiouridine biosynthesis bifunctional MnmC [Gossypium arboreum]	-	-	-	-	-	-	-
XLOC_012355	1.96	3.6	6.48466	1.83	14	26	47.3208	12	TCONS_00020085	histone chaperone [Gossypium arboreum]	-	-	-	-	-	-	-
XLOC_012410	6.61	7.29	13.2259	11.98	72.36	82.22	140.7	138.15	TCONS_00020177	PREDICTED: espin-like protein isoform X2 [Gossypium hirsutum]	-	-	-	-	GO:0044425//membrane part;GO:0031224//intrinsic component of membrane;GO:0016020//membrane	-	-
XLOC_012413	2.58	4.02	2.69363	2.52	59	93	63.0943	53	TCONS_00020181	Alanyl-tRNA synthetase [Triticum urartu]	-	-	-	-	GO:0005622//intracellular;GO:0044424//intracellular part;GO:0005623//cell;GO:0044464//cell part	GO:1901363//heterocyclic compound binding;GO:0097159//organic cyclic compound binding;GO:0005488//binding	-
XLOC_012455	10.67	10.68	7.68183	10.57	345	349	253.811	314	TCONS_00020255	F27F5.21 [Arabidopsis thaliana]	-	-	-	-	-	-	-
XLOC_012464	1.59	2.82	2.72213	2.61	14	25	24.3774	21	TCONS_00020272	PREDICTED: probable plastidic glucose transporter 2 [Gossypium hirsutum]	-	-	-	-	GO:0043227//membrane-bounded organelle;GO:0044435//plastid part;GO:0009536//plastid;GO:0043231//intracellular membrane-bounded organelle;GO:0044424//intracellular part;GO:0009526//plastid envelope;GO:0044422//organelle part;GO:0031967//organelle envelope;GO:0005622//intracellular;GO:0044425//membrane part;GO:0031984//organelle subcompartment;GO:0005623//cell;GO:0016020//membrane;GO:0031224//intri…	GO:0005215//transporter activity;GO:0022857//transmembrane transporter activity	GO:0032502//developmental process;GO:0003006//developmental process involved in reproduction;GO:0007275//multicellular organism development;GO:0065007//biological regulation;GO:0009987//cellular process;GO:0006810//transport;GO:1902578//single-organism localization;GO:0050789//regulation of biological process;GO:0022414//reproductive process;GO:0000003//reproduction;GO:0009799//specification of s…
XLOC_012466	9.58	10.01	11.7579	11.75	629.22	675.58	788.478	722.57	TCONS_00020275	PREDICTED: endoribonuclease Dicer homolog 3-like isoform X1 [Gossypium hirsutum]	-	-	-	-	GO:0044464//cell part;GO:0043232//intracellular non-membrane-bounded organelle;GO:0043229//intracellular organelle;GO:0043226//organelle;GO:0044424//intracellular part;GO:0043228//non-membrane-bounded organelle;GO:0005623//cell;GO:0043227//membrane-bounded organelle;GO:0043231//intracellular membrane-bounded organelle;GO:0005622//intracellular	GO:0001883//purine nucleoside binding;GO:0016462//pyrophosphatase activity;GO:0016891//endoribonuclease activity, producing 5'-phosphomonoesters;GO:0032549//ribonucleoside binding;GO:0036094//small molecule binding;GO:0016887//ATPase activity;GO:1901363//heterocyclic compound binding;GO:0004519//endonuclease activity;GO:0016787//hydrolase activity;GO:0017111//nucleoside-triphosphatase activity;GO…	GO:0008152//metabolic process;GO:0050896//response to stimulus;GO:0044763//single-organism cellular process;GO:0044260//cellular macromolecule metabolic process;GO:0034641//cellular nitrogen compound metabolic process;GO:0009987//cellular process;GO:0016070//RNA metabolic process;GO:0016458//gene silencing;GO:0009892//negative regulation of metabolic process;GO:0090304//nucleic acid metabolic pro…
XLOC_012495	5.33	4.11	4.94545	5.15	134.36	104.57	127.408	119.09	TCONS_00020327	Graves disease carrier [Gossypium arboreum]	-	-	-	-	GO:0019866//organelle inner membrane;GO:0016020//membrane;GO:0044424//intracellular part;GO:0031975//envelope;GO:0043229//intracellular organelle;GO:0044425//membrane part;GO:0043227//membrane-bounded organelle;GO:0031967//organelle envelope;GO:0043226//organelle;GO:0005623//cell;GO:0005622//intracellular;GO:0031090//organelle membrane;GO:0044446//intracellular organelle part;GO:0043231//intracel…	GO:0015075//ion transmembrane transporter activity;GO:0008514//organic anion transmembrane transporter activity;GO:0022891//substrate-specific transmembrane transporter activity;GO:0022892//substrate-specific transporter activity;GO:0005215//transporter activity;GO:0008509//anion transmembrane transporter activity;GO:0022857//transmembrane transporter activity	GO:0044763//single-organism cellular process;GO:0006811//ion transport;GO:0044765//single-organism transport;GO:1901264//carbohydrate derivative transport;GO:0015858//nucleoside transport;GO:0051181//cofactor transport;GO:0015865//purine nucleotide transport;GO:0071705//nitrogen compound transport;GO:0006820//anion transport;GO:0006810//transport;GO:0051234//establishment of localization;GO:00511…
XLOC_012506	7.46	9.69	10.5465	6.06	138	181	199.321	103	TCONS_00020342	PREDICTED: uncharacterized mitochondrial protein AtMg00310-like [Gossypium hirsutum]	-	-	-	-	-	-	-
XLOC_012531	5.91	3.03	2.92166	3.67	57	29	32.9811	35	TCONS_00020392	Proline-rich receptor-like protein kinase PERK14 [Gossypium arboreum]	-	-	-	-	GO:0016020//membrane;GO:0044425//membrane part;GO:0031224//intrinsic component of membrane	GO:0016772//transferase activity, transferring phosphorus-containing groups;GO:0097159//organic cyclic compound binding;GO:0001882//nucleoside binding;GO:0097367//carbohydrate derivative binding;GO:0001883//purine nucleoside binding;GO:0036094//small molecule binding;GO:0003824//catalytic activity;GO:1901363//heterocyclic compound binding;GO:0004672//protein kinase activity;GO:0016773//phosphotra…	GO:0043412//macromolecule modification;GO:0008152//metabolic process;GO:0044267//cellular protein metabolic process;GO:0071704//organic substance metabolic process;GO:0006464//cellular protein modification process;GO:0043170//macromolecule metabolic process;GO:0006793//phosphorus metabolic process;GO:0006796//phosphate-containing compound metabolic process;GO:0044238//primary metabolic process;GO…
XLOC_012538	0	0	0.21378	0.83	0	0	1.43396	5	TCONS_00020403	Type-2 restriction enzyme NgoMIV [Gossypium arboreum]	-	-	-	-	-	-	-
XLOC_012539	2.85	1.39	1.753	2.15	40	19	25.8113	27	TCONS_00020404	PREDICTED: uncharacterized mitochondrial protein AtMg00310-like [Gossypium hirsutum]	-	-	-	-	-	-	-
XLOC_012558	20.98	24.12	22.3614	26.94	112	130	121.887	132	TCONS_00020442	hypothetical protein F383_24313 [Gossypium arboreum]	-	-	-	-	-	-	-
XLOC_012560	2.12	3.5	3.54875	3.3	21	35	35.8491	30	TCONS_00020444	-	-	-	-	-	-	-	-
XLOC_012561	2.13	2.74	2.09504	2.66	20	26	20.0755	23	TCONS_00020447	hypothetical protein F383_34807 [Gossypium arboreum]	-	-	-	-	-	-	-
XLOC_012562	7.21	7.68	10.8885	5.8	226	243	348.453	167	TCONS_00020448	PREDICTED: thioredoxin-like protein YLS8 isoform X2 [Glycine max]	-	-	-	-	GO:0044424//intracellular part;GO:1990904//ribonucleoprotein complex;GO:0005622//intracellular;GO:0043229//intracellular organelle;GO:0043226//organelle;GO:0030529//intracellular ribonucleoprotein complex;GO:0043227//membrane-bounded organelle;GO:0005623//cell;GO:0032991//macromolecular complex;GO:0043231//intracellular membrane-bounded organelle;GO:0044464//cell part	-	GO:0046907//intracellular transport;GO:0044699//single-organism process;GO:0051641//cellular localization;GO:0016192//vesicle-mediated transport;GO:0071840//cellular component organization or biogenesis;GO:0016043//cellular component organization;GO:0051179//localization;GO:0006810//transport;GO:0009987//cellular process;GO:1902578//single-organism localization;GO:1902582//single-organism intrace…
XLOC_012563	3.36	1.96	2.36583	2.48	109	64	78.8679	75	TCONS_00020449	Very similar to retrotransposon reverse transcriptase [Arabidopsis thaliana]	-	-	-	-	-	-	-
XLOC_012570	5.92	9.17	8.38018	7.27	103.23	158.77	152.903	120.83	TCONS_00020462	PREDICTED: enhancer of rudimentary homolog [Gossypium hirsutum]	-	-	-	-	-	-	GO:0044699//single-organism process;GO:0044763//single-organism cellular process;GO:0009987//cellular process
XLOC_012572	6.27	8.67	8.72223	9.19	67.72	94.57	96.2475	91.06	TCONS_00020464	PREDICTED: cycloartenol synthase-like, partial [Gossypium hirsutum]	Metabolism	Lipid metabolism	ko00100//Steroid biosynthesis	K01853	-	GO:0016853//isomerase activity;GO:0003824//catalytic activity	-
XLOC_012576	1.46	1.22	0.883624	1.83	80.76	68.44	50.1887	93	TCONS_00020469	Chaperone surA [Gossypium arboreum]	-	-	-	-	-	-	-
XLOC_012581	4.27	4.14	3.66277	3.6	49	48	43.0189	38	TCONS_00020476	-	-	-	-	-	-	-	-
XLOC_012641	0.15	0.3	1.90977	0.66	1	2	12.9057	4	TCONS_00020584	PREDICTED: replication factor C subunit 5 [Gossypium arboreum]	Genetic Information Processing	Replication and repair	ko03420//Nucleotide excision repair;ko03030//DNA replication;ko03430//Mismatch repair	K10756	GO:0043231//intracellular membrane-bounded organelle;GO:0044424//intracellular part;GO:0043229//intracellular organelle;GO:0044464//cell part;GO:0043227//membrane-bounded organelle;GO:0005622//intracellular;GO:0005623//cell;GO:0043226//organelle	GO:1901363//heterocyclic compound binding;GO:0016772//transferase activity, transferring phosphorus-containing groups;GO:0016817//hydrolase activity, acting on acid anhydrides;GO:0016818//hydrolase activity, acting on acid anhydrides, in phosphorus-containing anhydrides;GO:0032549//ribonucleoside binding;GO:0001882//nucleoside binding;GO:0001883//purine nucleoside binding;GO:0016787//hydrolase ac…	GO:0009889//regulation of biosynthetic process;GO:0043414//macromolecule methylation;GO:0060255//regulation of macromolecule metabolic process;GO:0035194//posttranscriptional gene silencing by RNA;GO:0003006//developmental process involved in reproduction;GO:0031323//regulation of cellular metabolic process;GO:0040029//regulation of gene expression, epigenetic;GO:0006725//cellular aromatic compou…
XLOC_012654	5.13	5.6	6.45616	5.97	29	32	37.283	31	TCONS_00020599	PREDICTED: putative dual specificity tyrosine-phosphorylation-regulated kinase 3 homolog [Gossypium hirsutum]	-	-	-	-	-	-	-
XLOC_012655	1.76	2.12	1.90977	2.03	18	17	15.7736	17	TCONS_00020601	Ribose-5-phosphate isomerase A [Gossypium arboreum]	-	-	-	-	-	GO:0003824//catalytic activity	-
XLOC_012659	1.53	1.82	1.29693	1.91	29	33	21.5094	30	TCONS_00020610	PREDICTED: glycine, alanine and asparagine-rich protein-like [Gossypium raimondii]	-	-	-	-	-	-	-
XLOC_012664	3.52	4.05	4.48938	3.45	54	66	71.6981	53	TCONS_00020615	PREDICTED: antigen peptide transporter 2-like isoform X1 [Gossypium hirsutum]	-	-	-	-	-	-	-
XLOC_012672	4.23	4.25	3.57725	4.02	87	91	74.566	76	TCONS_00020627	PREDICTED: trafficking protein particle complex subunit 13-like isoform X1 [Gossypium hirsutum]	-	-	-	-	GO:0044464//cell part;GO:0005623//cell	-	GO:0006996//organelle organization;GO:0046907//intracellular transport;GO:0006605//protein targeting;GO:0006886//intracellular protein transport;GO:0006631//fatty acid metabolic process;GO:0071702//organic substance transport;GO:0044255//cellular lipid metabolic process;GO:1902582//single-organism intracellular transport;GO:0008152//metabolic process;GO:0015031//protein transport;GO:0051641//cell…
XLOC_012688	2.15	1.34	2.59387	1.42	16	11	20.0755	9	TCONS_00020653	Protein MITOFERRINLIKE 1, chloroplastic [Gossypium arboreum]	-	-	-	-	-	-	-
XLOC_012699	2.86	2.99	3.12119	3.29	18	19	20.0755	19	TCONS_00020668	PREDICTED: homeobox-leucine zipper protein ATHB-8-like isoform X1 [Gossypium raimondii]	-	-	-	-	GO:0043229//intracellular organelle;GO:0044464//cell part;GO:0043226//organelle;GO:0005622//intracellular;GO:0005623//cell;GO:0043227//membrane-bounded organelle;GO:0043231//intracellular membrane-bounded organelle;GO:0044424//intracellular part	GO:0003676//nucleic acid binding;GO:0001071//nucleic acid binding transcription factor activity;GO:0003677//DNA binding;GO:1901363//heterocyclic compound binding;GO:0005488//binding;GO:0097159//organic cyclic compound binding	GO:0040007//growth;GO:0008152//metabolic process;GO:0048364//root development;GO:0071840//cellular component organization or biogenesis;GO:0065007//biological regulation;GO:0044260//cellular macromolecule metabolic process;GO:1902589//single-organism organelle organization;GO:0044767//single-organism developmental process;GO:0032989//cellular component morphogenesis;GO:0003006//developmental proc…
XLOC_012716	1.75	2.33	1.28268	2.56	20	28	15.7736	27	TCONS_00020696	PREDICTED: DEAD-box ATP-dependent RNA helicase 57 isoform X4 [Gossypium hirsutum]	Cellular Processes	Transport and catabolism	ko04146//Peroxisome	K13347	GO:0044464//cell part;GO:0031224//intrinsic component of membrane;GO:0043227//membrane-bounded organelle;GO:0044425//membrane part;GO:0031967//organelle envelope;GO:0044435//plastid part;GO:0043229//intracellular organelle;GO:0043226//organelle;GO:0005623//cell;GO:0009536//plastid;GO:0044446//intracellular organelle part;GO:0005737//cytoplasm;GO:0005622//intracellular;GO:0016020//membrane;GO:0031…	GO:0001882//nucleoside binding;GO:1901363//heterocyclic compound binding;GO:0005488//binding;GO:0017111//nucleoside-triphosphatase activity;GO:0016817//hydrolase activity, acting on acid anhydrides;GO:0032549//ribonucleoside binding;GO:0042623//ATPase activity, coupled;GO:0003824//catalytic activity;GO:0003676//nucleic acid binding;GO:0001883//purine nucleoside binding;GO:0097159//organic cyclic …	GO:0044710//single-organism metabolic process;GO:0006139//nucleobase-containing compound metabolic process;GO:0009058//biosynthetic process;GO:0019438//aromatic compound biosynthetic process;GO:1901362//organic cyclic compound biosynthetic process;GO:0009987//cellular process;GO:0006753//nucleoside phosphate metabolic process;GO:0034641//cellular nitrogen compound metabolic process;GO:0006793//ph…
XLOC_012747	1.06	1.26	1.85276	1.1	24	29	43.0189	23	TCONS_00020756	PREDICTED: uncharacterized mitochondrial protein AtMg00310-like [Gossypium hirsutum]	-	-	-	-	-	-	-
XLOC_012799	1.14	3.38	2.57961	1.27	26	62	76	32	TCONS_00020840	Mo25 family protein [Theobroma cacao]	-	-	-	-	-	-	-
XLOC_012815	1.91	2.3	1.66748	3.05	32	39	28.6792	47	TCONS_00020861	Phospho-N-acetylmuramoyl-pentapeptide-transferase [Gossypium arboreum]	-	-	-	-	-	GO:0003824//catalytic activity	-
XLOC_012846	0.73	1.03	1.61048	1.25	7	10	15.7736	11	TCONS_00020911	-	-	-	-	-	-	-	-
XLOC_012871	2.12	2.1	2.05229	5.68	13	13	12.9057	32	TCONS_00020953	hypothetical protein F383_09487 [Gossypium arboreum]	-	-	-	-	-	-	-
XLOC_012879	1	0.99	1.71024	0.97	9	9	15.7736	8	TCONS_00020966	-	-	-	-	-	-	-	-
XLOC_012882	1.19	1.74	1.23992	1.37	19	28	20.0755	20	TCONS_00020972	-	-	-	-	-	-	-	-
XLOC_012898	1.23	2.93	0.869372	2.68	10	24	7.16981	20	TCONS_00021005	-	-	-	-	-	-	-	-
XLOC_012905	0.53	0.53	0.755356	3.2	2	2	2.86792	11	TCONS_00021016	PREDICTED: probable DNA replication complex GINS protein PSF3 [Arachis ipaensis]	-	-	-	-	-	-	-
XLOC_012907	1.88	1.86	4.78867	5.89	16	16	41.5849	46	TCONS_00021018	hypothetical protein F383_06736 [Gossypium arboreum]	-	-	-	-	-	-	-
XLOC_012932	1.78	1.97	1.68174	2.39	34	38	32.9811	42	TCONS_00021062	Embryo sac development arrest 14 isoform 1 [Theobroma cacao]	-	-	-	-	GO:0005622//intracellular;GO:0043226//organelle;GO:0043231//intracellular membrane-bounded organelle;GO:1990904//ribonucleoprotein complex;GO:0043227//membrane-bounded organelle;GO:0005623//cell;GO:0030529//intracellular ribonucleoprotein complex;GO:0044424//intracellular part;GO:0043228//non-membrane-bounded organelle;GO:0032991//macromolecular complex;GO:0043232//intracellular non-membrane-boun…	-	GO:0034641//cellular nitrogen compound metabolic process;GO:0032501//multicellular organismal process;GO:0016043//cellular component organization;GO:0090304//nucleic acid metabolic process;GO:0016072//rRNA metabolic process;GO:0044237//cellular metabolic process;GO:0071840//cellular component organization or biogenesis;GO:0034660//ncRNA metabolic process;GO:0044699//single-organism process;GO:000…
XLOC_012945	1.71	1.9	1.51071	1.59	44.54	50	40.1509	38	TCONS_00021087	PREDICTED: probable disease resistance protein At1g12280 [Gossypium arboreum]	Organismal Systems	Environmental adaptation	ko04626//Plant-pathogen interaction	K13459	-	-	-
XLOC_013071	2.83	2.24	2.53686	3	69	55	63.0943	67	TCONS_00021292	Lipid A export ATP-binding/permease MsbA [Gossypium arboreum]	-	-	-	-	-	GO:0036094//small molecule binding;GO:0097159//organic cyclic compound binding;GO:0001882//nucleoside binding;GO:0032549//ribonucleoside binding;GO:0005488//binding;GO:1901363//heterocyclic compound binding;GO:0032550//purine ribonucleoside binding;GO:0001883//purine nucleoside binding;GO:0003824//catalytic activity;GO:0097367//carbohydrate derivative binding;GO:0016787//hydrolase activity	-
XLOC_013079	3.99	4.65	5.00245	7.44	151.22	178	193.843	259	TCONS_00021306	PREDICTED: LOW QUALITY PROTEIN: disease resistance protein RGA2-like [Gossypium raimondii]	-	-	-	-	-	-	-
XLOC_013114	0.83	2.05	0.584332	0.9	4	10	2.86792	4	TCONS_00021355	-	-	-	-	-	-	-	-
XLOC_013139	6.19	13.83	19.1832	14.51	167.2	377.11	530.752	359.2	TCONS_00021388	PREDICTED: acyl-CoA-binding domain-containing protein 3 isoform X1 [Gossypium hirsutum]	-	-	-	-	-	-	-
XLOC_013148	11.61	8.77	8.96451	11.91	309.43	236.06	244.06	291.39	TCONS_00021402	PREDICTED: probable xyloglucan glycosyltransferase 12 [Gossypium hirsutum]	-	-	-	-	GO:0016020//membrane;GO:0030054//cell junction;GO:0005622//intracellular;GO:0044425//membrane part;GO:0044464//cell part;GO:0043229//intracellular organelle;GO:0031224//intrinsic component of membrane;GO:0043227//membrane-bounded organelle;GO:0005911//cell-cell junction;GO:0043231//intracellular membrane-bounded organelle;GO:0044424//intracellular part;GO:0043226//organelle;GO:0044422//organelle …	GO:0003824//catalytic activity;GO:0016740//transferase activity	-
XLOC_013150	2.1	2.98	2.83615	2.44	23	27	31.5472	25	TCONS_00021405	-	-	-	-	-	-	-	-
XLOC_013151	2.05	0.6	1.35394	1.32	17	5	11.4717	10	TCONS_00021408	PREDICTED: receptor-like protein kinase HSL1 [Gossypium raimondii]	-	-	-	-	GO:0044425//membrane part;GO:0016020//membrane;GO:0031224//intrinsic component of membrane	GO:0036094//small molecule binding;GO:0032550//purine ribonucleoside binding;GO:1901363//heterocyclic compound binding;GO:0016772//transferase activity, transferring phosphorus-containing groups;GO:0016773//phosphotransferase activity, alcohol group as acceptor;GO:0097159//organic cyclic compound binding;GO:0001882//nucleoside binding;GO:0016301//kinase activity;GO:0001883//purine nucleoside bind…	GO:0061458//reproductive system development;GO:0050794//regulation of cellular process;GO:0050896//response to stimulus;GO:0065007//biological regulation;GO:0048437//floral organ development;GO:0044699//single-organism process;GO:0044237//cellular metabolic process;GO:0000003//reproduction;GO:0006605//protein targeting;GO:0009617//response to bacterium;GO:0009908//flower development;GO:0019538//p…
XLOC_013190	1.36	1.51	1.31118	0.83	16	18	15.7736	9	TCONS_00021476	-	-	-	-	-	-	-	-
XLOC_013239	0.64	1.27	2.09504	2.44	6	12	20.0755	21	TCONS_00021569	Phenylalanine--tRNA ligase alpha subunit [Gossypium arboreum]	-	-	-	-	-	GO:0003824//catalytic activity	-
XLOC_013250	7.31	5.38	3.12119	6.27	173.05	128.8	75.4981	136.37	TCONS_00021594	PREDICTED: formin-like protein 20 isoform X3 [Gossypium hirsutum]	-	-	-	-	-	-	-
XLOC_013260	0.79	1.24	2.55111	1.36	7	11	22.9434	11	TCONS_00021613	PREDICTED: uncharacterized protein LOC108479158 [Gossypium arboreum]	-	-	-	-	-	-	-
XLOC_013275	3.44	3.69	4.23285	6.41	24	26	30.1132	41	TCONS_00021642	PREDICTED: stellacyanin-like [Gossypium raimondii]	-	-	-	-	GO:0044464//cell part;GO:0005623//cell;GO:0016020//membrane	-	GO:0050896//response to stimulus;GO:0044699//single-organism process
XLOC_013298	1.42	2.77	2.4941	1.43	39	77	70.2642	36	TCONS_00021678	non-ltr retroelement reverse transcriptase [Rosa rugosa]	-	-	-	-	-	-	-
XLOC_013300	6.13	7.83	5.48702	9.78	69	89	63.0943	101	TCONS_00021681	Octanoyltransferase [Gossypium arboreum]	-	-	-	-	-	-	-
XLOC_013365	2.64	0.84	1.0974	1.92	84	27	35.8491	56	TCONS_00021801	PREDICTED: uncharacterized mitochondrial protein AtMg00310-like [Gossypium arboreum]	-	-	-	-	-	-	-
XLOC_013369	2.12	1.4	0.698348	1.25	85	57	28.6792	46	TCONS_00021807	PREDICTED: uncharacterized mitochondrial protein AtMg00310-like [Gossypium hirsutum]	-	-	-	-	-	GO:0005488//binding	-
XLOC_013380	11.82	9.27	8.99302	11.81	48	38	37.283	44	TCONS_00021825	PREDICTED: GATA transcription factor 21-like [Gossypium hirsutum]	-	-	-	-	-	-	-
XLOC_013385	0.8	1.43	0.456064	0.7	5	9	2.86792	4	TCONS_00021834	PREDICTED: sister chromatid cohesion protein PDS5 homolog A isoform X3 [Gossypium hirsutum]	-	-	-	-	-	-	-
XLOC_013394	7.59	7.24	7.11175	7.06	273	263	260.981	233	TCONS_00021849	PREDICTED: uncharacterized mitochondrial protein AtMg00310-like [Gossypium arboreum]	-	-	-	-	-	-	-
XLOC_013432	2.36	1.33	2.53686	1.6	77	44	84.6038	48	TCONS_00021919	PREDICTED: KH domain-containing protein At4g18375-like isoform X1 [Gossypium hirsutum]	-	-	-	-	-	GO:1901363//heterocyclic compound binding;GO:0003676//nucleic acid binding;GO:0005488//binding;GO:0097159//organic cyclic compound binding	-
XLOC_013441	1.68	0.07	1.08315	1.45	24	1	15.7736	19	TCONS_00021937	PREDICTED: peptidyl-prolyl cis-trans isomerase CYP71 isoform X1 [Gossypium arboreum]	-	-	-	-	-	-	-
XLOC_013472	3.63	4.8	4.40387	4.09	101.03	134.73	124.755	103.3	TCONS_00021999	PREDICTED: ras-related protein RABA5a-like [Gossypium arboreum]	Cellular Processes	Transport and catabolism	ko04144//Endocytosis	K07904	GO:0043226//organelle;GO:0031090//organelle membrane;GO:0044422//organelle part;GO:0043227//membrane-bounded organelle;GO:0016020//membrane	GO:0001882//nucleoside binding;GO:0032550//purine ribonucleoside binding;GO:0097367//carbohydrate derivative binding;GO:0097159//organic cyclic compound binding;GO:1901363//heterocyclic compound binding;GO:0032549//ribonucleoside binding;GO:0001883//purine nucleoside binding;GO:0036094//small molecule binding;GO:0005488//binding	GO:0050794//regulation of cellular process;GO:0009987//cellular process;GO:0023052//signaling;GO:0008104//protein localization;GO:0051716//cellular response to stimulus;GO:0033036//macromolecule localization;GO:0044700//single organism signaling;GO:0007154//cell communication;GO:0044699//single-organism process;GO:0007165//signal transduction;GO:0065007//biological regulation;GO:0050896//response…
XLOC_013499	4.15	4.83	3.06418	5.11	58.93	68.85	44.4528	66.65	TCONS_00022049	pentafunctional arom polypeptide [Gossypium arboreum]	-	-	-	-	-	-	-
XLOC_013506	3.33	1.26	1.79575	1.66	33	12	18.6415	14	TCONS_00022064	PREDICTED: tetraspanin-19-like isoform X2 [Gossypium hirsutum]	Metabolism	Amino acid metabolism;Global and Overview;Energy metabolism;Biosynthesis of other secondary metabolites	ko01200//Carbon metabolism;ko01230//Biosynthesis of amino acids;ko00270//Cysteine and methionine metabolism;ko00710//Carbon fixation in photosynthetic organisms;ko01210//2-Oxocarboxylic acid metabolism;ko00330//Arginine and proline metabolism;ko00250//Alanine, aspartate and glutamate metabolism;ko00350//Tyrosine metabolism;ko00360//Phenylalanine metabolism;ko00400//Phenylalanine, tyrosine and try…	K14454	-	GO:0016769//transferase activity, transferring nitrogenous groups;GO:0043168//anion binding;GO:0003824//catalytic activity;GO:0070546//L-phenylalanine aminotransferase activity;GO:0043167//ion binding;GO:0008483//transaminase activity;GO:0005488//binding;GO:0016740//transferase activity	GO:0019752//carboxylic acid metabolic process;GO:0044763//single-organism cellular process;GO:0006082//organic acid metabolic process;GO:0044237//cellular metabolic process;GO:0071704//organic substance metabolic process;GO:0008152//metabolic process;GO:0044710//single-organism metabolic process;GO:0044699//single-organism process;GO:0044281//small molecule metabolic process;GO:0043436//oxoacid m…
XLOC_013521	3.64	2.59	3.84804	4.24	113.8	81.88	123.02	121.75	TCONS_00022090	PREDICTED: calmodulin-binding transcription activator 2-like [Gossypium hirsutum]	-	-	-	-	GO:0043229//intracellular organelle;GO:0005622//intracellular;GO:0043226//organelle;GO:0005623//cell;GO:0043231//intracellular membrane-bounded organelle;GO:0043227//membrane-bounded organelle;GO:0044464//cell part;GO:0044424//intracellular part	GO:0003676//nucleic acid binding;GO:0097159//organic cyclic compound binding;GO:1901363//heterocyclic compound binding;GO:0005488//binding	-
XLOC_013523	0.99	0.2	0.270788	1.29	10	2	2.86792	12	TCONS_00022093	PREDICTED: uncharacterized mitochondrial protein AtMg00310-like [Gossypium hirsutum]	-	-	-	-	-	-	-
XLOC_013528	3.4	3.97	4.91694	3.6	76.78	90.54	113.455	74.59	TCONS_00022100	PREDICTED: protein FAR1-RELATED SEQUENCE 6-like [Gossypium hirsutum]	-	-	-	-	-	GO:0043169//cation binding;GO:0005488//binding;GO:0046914//transition metal ion binding;GO:0046872//metal ion binding;GO:0043167//ion binding	-
XLOC_013541	18.57	18.47	16.4183	19.54	235	236	212.226	227	TCONS_00022121	Calcium/calmodulin-dependent serine/threonine-protein kinase 1 [Triticum urartu]	-	-	-	-	-	-	-
XLOC_013546	0.73	1.52	0.612836	0.88	10	21	8.60377	11	TCONS_00022128	PREDICTED: uncharacterized mitochondrial protein AtMg00310-like [Gossypium hirsutum]	-	-	-	-	-	-	-
XLOC_013551	10.07	12.24	12.2425	15.65	228	256	235.17	274	TCONS_00022140	bZIP-like protein [Oryza sativa Japonica Group]	-	-	-	-	-	-	-
XLOC_013557	12.25	10.24	8.25191	10.31	301.19	252.41	211.882	231.64	TCONS_00022150	PREDICTED: serine/arginine-rich splicing factor RSZ22-like [Gossypium raimondii]	Genetic Information Processing	Transcription	ko03040//Spliceosome	K12896	-	GO:0097159//organic cyclic compound binding;GO:0046914//transition metal ion binding;GO:0043167//ion binding;GO:0046872//metal ion binding;GO:0005488//binding;GO:0036094//small molecule binding;GO:0043169//cation binding	-
XLOC_013600	3.24	3.26	3.59151	2.96	62	63	70.2642	52	TCONS_00022231	Os07g0501200 [Oryza sativa Japonica Group]	-	-	-	-	-	-	-
XLOC_013610	1.66	1.88	1.4252	1.62	49	56	43.0189	44	TCONS_00022250	Lipid-binding serum glycoprotein family protein isoform 1 [Theobroma cacao]	-	-	-	-	-	-	-
XLOC_013612	2.25	2.71	2.1093	2.81	82	100	78.8679	94.3	TCONS_00022254	PREDICTED: importin-9-like isoform X2 [Gossypium hirsutum]	Environmental Information Processing	Signal transduction	ko04075//Plant hormone signal transduction	K13422	GO:0005622//intracellular;GO:0043226//organelle;GO:0043227//membrane-bounded organelle;GO:0043231//intracellular membrane-bounded organelle;GO:0043229//intracellular organelle;GO:0044424//intracellular part;GO:0044464//cell part;GO:0005623//cell	GO:0017016//Ras GTPase binding;GO:0019899//enzyme binding;GO:0031267//small GTPase binding;GO:0005515//protein binding;GO:0005488//binding;GO:0051020//GTPase binding	GO:1902410//mitotic cytokinetic process;GO:1903047//mitotic cell cycle process;GO:0022402//cell cycle process;GO:0007049//cell cycle;GO:0051179//localization;GO:0007017//microtubule-based process;GO:0061640//cytoskeleton-dependent cytokinesis;GO:0009987//cellular process;GO:0033036//macromolecule localization;GO:0000281//mitotic cytokinesis;GO:0008104//protein localization;GO:0000278//mitotic cel…
XLOC_013615	3.78	2.7	2.86465	3.75	111	80	86.0377	101	TCONS_00022263	PREDICTED: PI-PLC X domain-containing protein At5g67130-like [Gossypium arboreum]	-	-	-	-	-	GO:0016787//hydrolase activity;GO:0003824//catalytic activity;GO:0016788//hydrolase activity, acting on ester bonds;GO:0042578//phosphoric ester hydrolase activity	GO:0044238//primary metabolic process;GO:0008152//metabolic process
XLOC_013630	1.18	1.23	1.31118	0.95	19	20	21.5094	14	TCONS_00022283	PREDICTED: G-type lectin S-receptor-like serine/threonine-protein kinase RKS1 [Gossypium hirsutum]	-	-	-	-	-	GO:0097159//organic cyclic compound binding;GO:0032549//ribonucleoside binding;GO:0016772//transferase activity, transferring phosphorus-containing groups;GO:0004672//protein kinase activity;GO:0036094//small molecule binding;GO:1901363//heterocyclic compound binding;GO:0016301//kinase activity;GO:0003824//catalytic activity;GO:0016740//transferase activity;GO:0005488//binding;GO:0001883//purine …	GO:0036211//protein modification process;GO:0043170//macromolecule metabolic process;GO:0008037//cell recognition;GO:0044699//single-organism process;GO:0006793//phosphorus metabolic process;GO:0044238//primary metabolic process;GO:0043412//macromolecule modification;GO:0044763//single-organism cellular process;GO:0044267//cellular protein metabolic process;GO:0009987//cellular process;GO:0006464…
XLOC_013635	2.46	11.95	16.6606	16.19	74	363	511.925	447	TCONS_00022292	Gag-Pol polyprotein [Gossypium arboreum]	-	-	-	-	-	-	-
XLOC_013654	2.23	2.24	1.82426	2.35	60	61	50.1887	58	TCONS_00022325	TNP2, partial [Antirrhinum majus]	-	-	-	-	-	-	-
XLOC_013679	3.3	4.9	2.73639	4.41	22	33	18.6415	27	TCONS_00022361	-	-	-	-	-	-	-	-
XLOC_013688	0.53	0.76	0.897876	0.78	5	8	7.16981	6	TCONS_00022375	PREDICTED: uncharacterized protein LOC108475046 [Gossypium arboreum]	-	-	-	-	-	-	-
XLOC_013701	13.15	11.42	8.92176	14.49	89	78	61.6604	90	TCONS_00022392	PREDICTED: H/ACA ribonucleoprotein complex subunit 3-like protein [Gossypium hirsutum]	Genetic Information Processing	Translation	ko03008//Ribosome biogenesis in eukaryotes	K11130	GO:0043226//organelle;GO:0005732//small nucleolar ribonucleoprotein complex;GO:0070013//intracellular organelle lumen;GO:0043229//intracellular organelle;GO:0043232//intracellular non-membrane-bounded organelle;GO:0031974//membrane-enclosed lumen;GO:0044446//intracellular organelle part;GO:0044464//cell part;GO:0043228//non-membrane-bounded organelle;GO:0044451//nucleoplasm part;GO:0005622//intra…	GO:1901363//heterocyclic compound binding;GO:0005488//binding;GO:0097159//organic cyclic compound binding;GO:0003676//nucleic acid binding;GO:0003723//RNA binding	GO:0034641//cellular nitrogen compound metabolic process;GO:0048284//organelle fusion;GO:0000741//karyogamy;GO:0009987//cellular process;GO:0044085//cellular component biogenesis;GO:0016043//cellular component organization;GO:0043170//macromolecule metabolic process;GO:0071840//cellular component organization or biogenesis;GO:0034660//ncRNA metabolic process;GO:0006996//organelle organization;GO:…
XLOC_013716	3.69	4.05	5.64379	5.04	55	61	86.0377	69	TCONS_00022419	-	-	-	-	-	-	-	-
XLOC_013720	3.18	6.8	4.10458	2.49	25	54	32.9811	18	TCONS_00022427	hypothetical protein F383_02768 [Gossypium arboreum]	-	-	-	-	-	-	-
XLOC_013723	0.51	0.38	0.085512	0.55	8	6	1.43396	8	TCONS_00022433	PREDICTED: probable nucleoside diphosphate kinase 5 [Gossypium arboreum]	Metabolism	Nucleotide metabolism	ko00230//Purine metabolism;ko00240//Pyrimidine metabolism	K00940	-	GO:0097367//carbohydrate derivative binding;GO:0001882//nucleoside binding;GO:0036094//small molecule binding;GO:0005488//binding;GO:0003824//catalytic activity;GO:0032550//purine ribonucleoside binding;GO:0001883//purine nucleoside binding;GO:0016776//phosphotransferase activity, phosphate group as acceptor;GO:1901363//heterocyclic compound binding;GO:0016772//transferase activity, transferring …	GO:0009117//nucleotide metabolic process;GO:0034641//cellular nitrogen compound metabolic process;GO:0090407//organophosphate biosynthetic process;GO:0009150//purine ribonucleotide metabolic process;GO:1901360//organic cyclic compound metabolic process;GO:1901566//organonitrogen compound biosynthetic process;GO:0006807//nitrogen compound metabolic process;GO:0044699//single-organism process;GO:00…
XLOC_013779	2.4	3.16	2.02378	3.48	15	20	12.9057	20	TCONS_00022525	far1-related sequence 10 -like protein [Gossypium arboreum]	-	-	-	-	-	GO:0046872//metal ion binding;GO:0043169//cation binding;GO:0043167//ion binding;GO:0046914//transition metal ion binding;GO:0005488//binding	-
XLOC_013819	23.84	22.28	30.5563	21.68	514.6	485.72	673.661	429.62	TCONS_00022590	PREDICTED: folylpolyglutamate synthase [Gossypium arboreum]	Metabolism	Metabolism of cofactors and vitamins	ko00790//Folate biosynthesis	K01930	-	GO:0016874//ligase activity;GO:0032549//ribonucleoside binding;GO:0097367//carbohydrate derivative binding;GO:0001882//nucleoside binding;GO:0001883//purine nucleoside binding;GO:0032550//purine ribonucleoside binding;GO:0003824//catalytic activity;GO:0016879//ligase activity, forming carbon-nitrogen bonds;GO:0005488//binding;GO:0016881//acid-amino acid ligase activity;GO:1901363//heterocyclic co…	GO:0044271//cellular nitrogen compound biosynthetic process;GO:1901564//organonitrogen compound metabolic process;GO:0051186//cofactor metabolic process;GO:0006732//coenzyme metabolic process;GO:0044699//single-organism process;GO:0043436//oxoacid metabolic process;GO:0042398//cellular modified amino acid biosynthetic process;GO:0044763//single-organism cellular process;GO:0019752//carboxylic aci…
XLOC_013822	1.77	2.92	1.93827	2.78	9	15	10.0377	13	TCONS_00022594	PREDICTED: protein INVOLVED IN DE NOVO 2-like [Gossypium hirsutum]	-	-	-	-	-	-	GO:0044763//single-organism cellular process;GO:0019222//regulation of metabolic process;GO:0048519//negative regulation of biological process;GO:0009892//negative regulation of metabolic process;GO:0010629//negative regulation of gene expression;GO:0050789//regulation of biological process;GO:0016458//gene silencing;GO:0010468//regulation of gene expression;GO:0010605//negative regulation of mac…
XLOC_013823	0.82	0.44	1.11166	0.39	9.29	5	12.9057	4	TCONS_00022595	PREDICTED: protein INVOLVED IN DE NOVO 2-like [Gossypium hirsutum]	-	-	-	-	-	-	GO:0019222//regulation of metabolic process;GO:0048519//negative regulation of biological process;GO:0010629//negative regulation of gene expression;GO:0009987//cellular process;GO:0060255//regulation of macromolecule metabolic process;GO:0016458//gene silencing;GO:0044699//single-organism process;GO:0050789//regulation of biological process;GO:0010468//regulation of gene expression;GO:0010605//n…
XLOC_013824	2.27	2.54	2.76489	3.62	15	17	18.6415	22	TCONS_00022596	PREDICTED: protein INVOLVED IN DE NOVO 2-like [Gossypium hirsutum]	-	-	-	-	-	-	GO:0016458//gene silencing;GO:0050789//regulation of biological process;GO:0060255//regulation of macromolecule metabolic process;GO:0010629//negative regulation of gene expression;GO:0048519//negative regulation of biological process;GO:0009987//cellular process;GO:0010468//regulation of gene expression;GO:0044763//single-organism cellular process;GO:0009892//negative regulation of metabolic pro…
XLOC_013835	5.39	5.28	4.73167	6.18	78	78	68.8302	84	TCONS_00022614	PREDICTED: uncharacterized mitochondrial protein AtMg00310-like [Gossypium hirsutum]	-	-	-	-	-	-	-
XLOC_013837	2.43	2.2	2.97867	2.32	24	22	30.1132	21	TCONS_00022619	PREDICTED: uncharacterized protein LOC108485987 [Gossypium arboreum]	-	-	-	-	-	-	-
XLOC_013857	1.93	1.79	2.02378	2.02	17.72	16.62	18.9713	17	TCONS_00022655	PsbC, partial (chloroplast) [Phaseolus lunatus]	Metabolism	Energy metabolism	ko00195//Photosynthesis	K02705	GO:0044464//cell part;GO:0043226//organelle;GO:0044425//membrane part;GO:0016020//membrane;GO:0032991//macromolecular complex;GO:0009579//thylakoid;GO:0043229//intracellular organelle;GO:0005622//intracellular;GO:0043231//intracellular membrane-bounded organelle;GO:0005737//cytoplasm;GO:0043227//membrane-bounded organelle;GO:0034357//photosynthetic membrane;GO:0009536//plastid;GO:0044436//thylako…	-	GO:0044237//cellular metabolic process;GO:0015979//photosynthesis;GO:0009987//cellular process;GO:0008152//metabolic process;GO:0019684//photosynthesis, light reaction;GO:0006091//generation of precursor metabolites and energy
XLOC_013865	1.64	3.25	3.07843	2.98	30	60	57.3585	50	TCONS_00022668	putative serine/threonine-protein kinase gdt4 [Gossypium arboreum]	-	-	-	-	-	-	-
XLOC_013887	4.06	5.64	3.87655	4.8	47	66	45.8868	51	TCONS_00022708	-	-	-	-	-	-	-	-
XLOC_013898	3.78	0.43	2.40859	3.18	312	36	203.623	241	TCONS_00022727	OSIGBa0130P02.7 [Oryza sativa Indica Group]	-	-	-	-	-	-	-
XLOC_013903	3.93	6.41	9.14979	3.65	93	145	202.189	73	TCONS_00022735	RNA-directed DNA polymerase-like protein [Arabidopsis thaliana]	-	-	-	-	-	-	-
XLOC_013934	0.38	0.29	1.08315	0.73	4	3	11.4717	7	TCONS_00022781	PREDICTED: receptor like protein 30-like [Gossypium arboreum]	-	-	-	-	-	-	-
XLOC_013935	0.9	0.38	2.52261	0.84	7	3	20.0755	6	TCONS_00022782	PREDICTED: receptor like protein 30-like [Gossypium arboreum]	-	-	-	-	-	-	-
XLOC_013975	5.05	3.44	3.42048	4	351	241.17	242.942	255.11	TCONS_00022849	PREDICTED: peroxisome biogenesis protein 5 isoform X2 [Gossypium arboreum]	Cellular Processes	Transport and catabolism	ko04146//Peroxisome	K13342	-	-	-
XLOC_014316	7.32	7.55	7.24002	10.66	95	99	96.0755	127	TCONS_00023300	dna polymerase ii large subunit [Gossypium arboreum]	-	-	-	-	-	-	-
XLOC_014322	2.36	3.09	3.04993	3.33	178	235	235.17	230	TCONS_00023308	hypothetical protein B456_001G031900 [Gossypium raimondii]	-	-	-	-	-	-	-
XLOC_014346	19.99	29.06	32.5516	23.77	438	643	728.453	478	TCONS_00023347	PREDICTED: uncharacterized mitochondrial protein AtMg00310-like [Gossypium hirsutum]	-	-	-	-	-	-	-
XLOC_014371	1.07	1.54	2.09504	1.11	18	26	35.8491	17	TCONS_00023391	Testis- and ovary-specific PAZ domain-containing 1 [Gossypium arboreum]	-	-	-	-	-	GO:0008238//exopeptidase activity;GO:0008233//peptidase activity;GO:0003824//catalytic activity;GO:0016787//hydrolase activity;GO:0070011//peptidase activity, acting on L-amino acid peptides	GO:0006629//lipid metabolic process;GO:0009058//biosynthetic process;GO:0006650//glycerophospholipid metabolic process;GO:0044763//single-organism cellular process;GO:1901576//organic substance biosynthetic process;GO:0009987//cellular process;GO:0008610//lipid biosynthetic process;GO:0044237//cellular metabolic process;GO:0045017//glycerolipid biosynthetic process;GO:0046474//glycerophospholipid…
XLOC_014456	1.45	4.12	1.7815	4.33	8	23	10.0377	22	TCONS_00023531	-	-	-	-	-	-	-	-
XLOC_014512	11.43	12.38	12.1142	15.5	53	58	57.3585	66	TCONS_00023630	-	-	-	-	-	-	-	-
XLOC_014514	1.19	1.76	0.826616	2.75	8	12	5.73585	17	TCONS_00023634	hypothetical protein F383_19421 [Gossypium arboreum]	-	-	-	-	-	-	-
XLOC_014519	1.44	1.15	1.49646	0.96	31	25	32.9811	19	TCONS_00023641	PREDICTED: uncharacterized protein LOC105774577 [Gossypium raimondii]	-	-	-	-	-	-	-
XLOC_014547	16.71	3.01	3.54875	5.51	271.39	49.41	58.7925	82.12	TCONS_00023692	PREDICTED: dihydroflavonol-4-reductase-like [Gossypium hirsutum]	-	-	-	-	-	GO:0016229//steroid dehydrogenase activity;GO:0016491//oxidoreductase activity;GO:0033764//steroid dehydrogenase activity, acting on the CH-OH group of donors, NAD or NADP as acceptor;GO:0003824//catalytic activity;GO:0016614//oxidoreductase activity, acting on CH-OH group of donors;GO:0016616//oxidoreductase activity, acting on the CH-OH group of donors, NAD or NADP as acceptor	GO:1901360//organic cyclic compound metabolic process;GO:0044699//single-organism process;GO:0071704//organic substance metabolic process;GO:0044710//single-organism metabolic process;GO:0006629//lipid metabolic process;GO:0008152//metabolic process;GO:0044238//primary metabolic process;GO:0008202//steroid metabolic process
XLOC_014601	2.56	2.41	3.12119	3.68	38	36	47.3208	50	TCONS_00023778	-	-	-	-	-	-	-	-
XLOC_014613	8.09	8.02	6.78395	7.87	139	139	119.019	124	TCONS_00023797	PREDICTED: uncharacterized mitochondrial protein AtMg00310-like [Gossypium hirsutum]	-	-	-	-	-	-	-
XLOC_014660	2.45	2.01	2.4941	2.44	94	78	97.5094	86	TCONS_00023871	Zinc finger CCCH domain-containing protein 7 [Aegilops tauschii]	-	-	-	-	-	-	-
XLOC_014664	0.46	0.12	0.14252	0.62	7.08	1.77	2.22264	8.66	TCONS_00023875	Methylamine utilization MauG [Gossypium arboreum]	-	-	-	-	-	-	-
XLOC_014666	3.11	3.58	2.25182	3.12	37	43	27.2453	34	TCONS_00023877	hypothetical protein F383_22071 [Gossypium arboreum]	-	-	-	-	-	-	-
XLOC_014679	4.98	2.25	4.9882	4.96	35	16	35.8491	32	TCONS_00023898	tRNA uridine 5-carboxymethylaminomethyl modification enzyme MnmG [Gossypium arboreum]	-	-	-	-	-	-	-
XLOC_014687	2.02	0.95	1.82426	1.34	44.52	21.22	40.9109	27.07	TCONS_00023908	Alanyl-tRNA synthetase [Triticum urartu]	-	-	-	-	-	-	-
XLOC_014690	3.12	5.59	2.40859	4.72	31	56	24.3774	43	TCONS_00023914	hypothetical protein F383_28099 [Gossypium arboreum]	-	-	-	-	-	-	-
XLOC_014697	1.74	1.45	1.68174	1.86	54	45.4	53.0566	53	TCONS_00023924	PREDICTED: pentatricopeptide repeat-containing protein At4g18975, chloroplastic-like isoform X2 [Gossypium hirsutum]	-	-	-	-	-	-	-
XLOC_014699	5.91	1.86	1.16866	5.81	56.5	18	11.4717	51	TCONS_00023926	PREDICTED: UDP-glucose iridoid glucosyltransferase-like [Gossypium hirsutum]	-	-	-	-	-	GO:0016740//transferase activity;GO:0003824//catalytic activity;GO:0016757//transferase activity, transferring glycosyl groups	-
XLOC_014706	7.34	5.94	6.57017	7.63	260	209	240.906	249	TCONS_00023939	Alanyl-tRNA synthetase [Triticum urartu]	-	-	-	-	-	-	-
XLOC_014729	4.26	4.25	5.55828	5.55	65	69	78.8679	75	TCONS_00023983	Maturase K [Gossypium arboreum]	-	-	-	-	-	-	-
XLOC_014735	9.19	8.9	3.36347	12.28	65.25	63.81	24.3774	80.05	TCONS_00023990	PREDICTED: peroxisomal fatty acid beta-oxidation multifunctional protein AIM1-like [Gossypium hirsutum]	Metabolism	Metabolism of cofactors and vitamins	ko00770//Pantothenate and CoA biosynthesis	K00859	GO:0030054//cell junction;GO:0044444//cytoplasmic part;GO:0043231//intracellular membrane-bounded organelle;GO:0044424//intracellular part;GO:0042579//microbody;GO:0005623//cell;GO:0043226//organelle;GO:0044464//cell part;GO:0071944//cell periphery;GO:0043229//intracellular organelle;GO:0005911//cell-cell junction;GO:0030312//external encapsulating structure;GO:0005622//intracellular;GO:0043227//…	GO:0016835//carbon-oxygen lyase activity;GO:0016853//isomerase activity;GO:0016863//intramolecular oxidoreductase activity, transposing C=C bonds;GO:0016616//oxidoreductase activity, acting on the CH-OH group of donors, NAD or NADP as acceptor;GO:0016829//lyase activity;GO:0016836//hydro-lyase activity;GO:0016491//oxidoreductase activity;GO:0016856//racemase and epimerase activity, acting on hydr…	GO:0032502//developmental process;GO:0009694//jasmonic acid metabolic process;GO:1901575//organic substance catabolic process;GO:0009056//catabolic process;GO:0003006//developmental process involved in reproduction;GO:0007275//multicellular organism development;GO:0044767//single-organism developmental process;GO:0009062//fatty acid catabolic process;GO:0044763//single-organism cellular process;G…
XLOC_014753	2.97	1.61	2.28032	2.26	33	18	25.8113	23	TCONS_00024023	Protein spire [Gossypium arboreum]	-	-	-	-	-	-	-
XLOC_014765	0.17	0	1.21142	0.19	2	0	14.3396	2	TCONS_00024041	RNA-directed DNA polymerase (Reverse transcriptase); Polynucleotidyl transferase, Ribonuclease H fold [Medicago truncatula]	-	-	-	-	-	-	-
XLOC_014768	5.31	2.93	4.03332	5.21	61	34	47.3208	55	TCONS_00024045	Baculoviral IAP repeat-containing 6 [Gossypium arboreum]	-	-	-	-	-	-	-
XLOC_014777	9.34	10.26	8.8505	11.37	124	138	120.453	138	TCONS_00024061	PREDICTED: mitotic-spindle organizing protein 1A-like isoform X2 [Gossypium hirsutum]	-	-	-	-	-	-	-
XLOC_014790	8.13	6.97	4.31836	8.21	82	71	44.4528	76	TCONS_00024079	PREDICTED: glycine, alanine and asparagine-rich protein-like [Gossypium raimondii]	-	-	-	-	-	-	-
XLOC_014801	0.16	0.97	0.456064	0.89	1	6	2.86792	5	TCONS_00024097	PREDICTED: transcription initiation factor IIB [Gossypium hirsutum]	Genetic Information Processing	Transcription	ko03022//Basal transcription factors	K03124	GO:0005622//intracellular;GO:0044464//cell part;GO:0043231//intracellular membrane-bounded organelle;GO:0044424//intracellular part;GO:0005623//cell;GO:0043227//membrane-bounded organelle;GO:0043226//organelle;GO:0043229//intracellular organelle	GO:0005488//binding;GO:0003723//RNA binding;GO:0043167//ion binding;GO:0043169//cation binding;GO:0008135//translation factor activity, RNA binding;GO:0046872//metal ion binding;GO:0003676//nucleic acid binding;GO:0097159//organic cyclic compound binding;GO:1901363//heterocyclic compound binding;GO:0046914//transition metal ion binding;GO:0005515//protein binding;GO:0008134//transcription factor …	GO:0046483//heterocycle metabolic process;GO:0065007//biological regulation;GO:1901576//organic substance biosynthetic process;GO:1901360//organic cyclic compound metabolic process;GO:0019438//aromatic compound biosynthetic process;GO:0044249//cellular biosynthetic process;GO:0006725//cellular aromatic compound metabolic process;GO:0034645//cellular macromolecule biosynthetic process;GO:0060255//…
XLOC_014810	4.05	4.22	5.03096	3.97	119	115	137.66	83	TCONS_00024121	bZIP-like protein [Oryza sativa Japonica Group]	-	-	-	-	-	-	-
XLOC_014812	95.83	16.73	25.1263	38.32	1296.76	228.56	347.234	475.99	TCONS_00024124	PREDICTED: flavonoid 3',5'-hydroxylase 1-like [Gossypium hirsutum]	Metabolism	Biosynthesis of other secondary metabolites	ko00941//Flavonoid biosynthesis;ko00944//Flavone and flavonol biosynthesis	K13083	-	GO:0043169//cation binding;GO:0046906//tetrapyrrole binding;GO:0016491//oxidoreductase activity;GO:0043167//ion binding;GO:0003824//catalytic activity;GO:0046914//transition metal ion binding;GO:0046872//metal ion binding;GO:1901363//heterocyclic compound binding;GO:0097159//organic cyclic compound binding;GO:0005488//binding	GO:0008152//metabolic process;GO:0044699//single-organism process;GO:0044710//single-organism metabolic process
XLOC_014815	1.67	1.28	1.21142	1.23	31	24	22.9434	21	TCONS_00024131	Serine hydroxymethyltransferase 3 isoform 2 [Theobroma cacao]	Metabolism	Metabolism of cofactors and vitamins;Amino acid metabolism;Global and Overview;Carbohydrate metabolism;Metabolism of other amino acids	ko01200//Carbon metabolism;ko01230//Biosynthesis of amino acids;ko00630//Glyoxylate and dicarboxylate metabolism;ko00260//Glycine, serine and threonine metabolism;ko00460//Cyanoamino acid metabolism;ko00670//One carbon pool by folate	K00600	-	GO:0003824//catalytic activity;GO:0016740//transferase activity	GO:0044237//cellular metabolic process;GO:1901605//alpha-amino acid metabolic process;GO:0044710//single-organism metabolic process;GO:0006520//cellular amino acid metabolic process;GO:0006082//organic acid metabolic process;GO:0044238//primary metabolic process;GO:0043436//oxoacid metabolic process;GO:0044699//single-organism process;GO:0071704//organic substance metabolic process;GO:0019752//ca…
XLOC_014824	1.98	3.31	2.56536	1.49	26	44	34.4151	18	TCONS_00024151	-	-	-	-	-	-	-	-
XLOC_014826	3.79	0.49	2.00953	1.68	16.9	7.56	10.9411	13.91	TCONS_00024154	PREDICTED: uncharacterized mitochondrial protein AtMg00310-like [Gossypium hirsutum]	-	-	-	-	-	-	-
XLOC_014830	3.99	4.07	3.50599	4.3	96	99	86.0377	95	TCONS_00024160	hypothetical protein B456_004G106000 [Gossypium raimondii]	-	-	-	-	-	-	-
XLOC_014873	4.83	5.11	4.71741	5.55	254	269	253.811	271	TCONS_00024227	OSJNBa0086O06.14 [Oryza sativa Japonica Group]	-	-	-	-	-	-	-
XLOC_014895	2.69	2.67	2.42284	3.64	25	25	22.9434	31	TCONS_00024262	CenH3 [Gossypium bickii]	-	-	-	-	GO:0000776//kinetochore;GO:0043227//membrane-bounded organelle;GO:0000775//chromosome, centromeric region;GO:0043228//non-membrane-bounded organelle;GO:0043229//intracellular organelle;GO:0005622//intracellular;GO:0000785//chromatin;GO:0043234//protein complex;GO:0044464//cell part;GO:0005623//cell;GO:0044424//intracellular part;GO:0044446//intracellular organelle part;GO:0098687//chromosomal reg…	GO:0003676//nucleic acid binding;GO:0005488//binding;GO:1901363//heterocyclic compound binding;GO:0046983//protein dimerization activity;GO:0097159//organic cyclic compound binding;GO:0005515//protein binding	GO:1902679//negative regulation of RNA biosynthetic process;GO:0050794//regulation of cellular process;GO:0061640//cytoskeleton-dependent cytokinesis;GO:0031324//negative regulation of cellular metabolic process;GO:1901990//regulation of mitotic cell cycle phase transition;GO:0019222//regulation of metabolic process;GO:0099402//plant organ development;GO:0022402//cell cycle process;GO:2000112//re…
XLOC_014897	2.81	2.35	1.61048	3.5	116.15	98.33	68.0558	132.73	TCONS_00024264	PREDICTED: neurofilament medium polypeptide-like [Gossypium arboreum]	-	-	-	-	-	-	-
XLOC_014901	11.42	12.27	12.727	13.37	160.69	174.41	182.959	172.69	TCONS_00024270	Alanyl-tRNA synthetase [Triticum urartu]	-	-	-	-	-	-	-
XLOC_014934	2.54	3.67	5.40151	5.14	35	51	76	65	TCONS_00024325	-	-	-	-	-	-	-	-
XLOC_014951	1.66	1.12	0.313544	0.91	22	15	4.30189	11	TCONS_00024355	PREDICTED: F-box/FBD/LRR-repeat protein At1g78750-like [Gossypium arboreum]	-	-	-	-	-	-	-
XLOC_014965	3.05	4.54	4.07607	4.12	42	63	57.3585	52	TCONS_00024374	-	-	-	-	-	-	-	-
XLOC_014971	5.49	4.99	2.28032	4.41	61	56	25.8113	45	TCONS_00024382	PREDICTED: cinnamoyl-CoA reductase 1-like [Gossypium hirsutum]	-	-	-	-	-	-	-
XLOC_014979	10.82	8.45	15.0216	12.04	61.68	48.68	87.4717	63	TCONS_00024396	PREDICTED: increased DNA methylation 1-like [Gossypium raimondii]	-	-	-	-	-	GO:1901363//heterocyclic compound binding;GO:0016740//transferase activity;GO:0017111//nucleoside-triphosphatase activity;GO:0016462//pyrophosphatase activity;GO:0016787//hydrolase activity;GO:0016818//hydrolase activity, acting on acid anhydrides, in phosphorus-containing anhydrides;GO:0046914//transition metal ion binding;GO:0043167//ion binding;GO:0003676//nucleic acid binding;GO:0043169//cati…	-
XLOC_015002	20.75	29.77	28.333	25.02	79	114.46	110.171	87.45	TCONS_00024437	wound-responsive family protein [Populus trichocarpa]	-	-	-	-	GO:0005623//cell;GO:0005622//intracellular;GO:0044444//cytoplasmic part;GO:0044424//intracellular part;GO:0005737//cytoplasm;GO:0044464//cell part	-	-
XLOC_015005	3.54	3.15	4.04757	2.59	97	87	113.283	65	TCONS_00024440	-	-	-	-	-	-	-	-
XLOC_015009	5.45	5.19	6.35639	5.14	112	111	137.66	104	TCONS_00024450	PREDICTED: reticulon-like protein B21 isoform X2 [Gossypium hirsutum]	-	-	-	-	GO:0043229//intracellular organelle;GO:0005622//intracellular;GO:0044425//membrane part;GO:0016020//membrane;GO:0043227//membrane-bounded organelle;GO:0043231//intracellular membrane-bounded organelle;GO:0044424//intracellular part;GO:0031224//intrinsic component of membrane;GO:0044464//cell part;GO:0044422//organelle part;GO:0031090//organelle membrane;GO:0043226//organelle;GO:0005623//cell	-	-
XLOC_015010	4.82	4.58	4.57489	5.96	125	113	120.453	135	TCONS_00024454	PREDICTED: serine/threonine-protein phosphatase 4 regulatory subunit 3-like [Gossypium hirsutum]	-	-	-	-	-	-	-
XLOC_015040	2.47	2.97	3.40623	3.51	61	71	84.6038	81	TCONS_00024503	14-3-3 protein 4 [Morus notabilis]	-	-	-	-	-	GO:0005515//protein binding;GO:0005488//binding	-
XLOC_015061	0.19	2.25	1.59622	1.24	1	12	8.60377	6	TCONS_00024549	-	-	-	-	-	-	-	-
XLOC_015065	0.29	2.83	1.59622	1.24	2	20	11.4717	8	TCONS_00024555	PREDICTED: auxin response factor 8-like isoform X1 [Gossypium hirsutum]	-	-	-	-	GO:0043231//intracellular membrane-bounded organelle;GO:0044424//intracellular part;GO:0005623//cell;GO:0044464//cell part;GO:0043227//membrane-bounded organelle;GO:0043229//intracellular organelle;GO:0043226//organelle;GO:0005622//intracellular	GO:0005488//binding;GO:0001071//nucleic acid binding transcription factor activity;GO:0097159//organic cyclic compound binding;GO:1901363//heterocyclic compound binding;GO:0003676//nucleic acid binding;GO:0005515//protein binding	GO:0009653//anatomical structure morphogenesis;GO:0009791//post-embryonic development;GO:0034645//cellular macromolecule biosynthetic process;GO:0050896//response to stimulus;GO:0044699//single-organism process;GO:0048608//reproductive structure development;GO:0000003//reproduction;GO:0003006//developmental process involved in reproduction;GO:0022414//reproductive process;GO:0009719//response to …
XLOC_015066	1.2	2.12	1.46796	2.02	46	82	57.2294	71	TCONS_00024556	PREDICTED: auxin response factor 8-like isoform X3 [Gossypium hirsutum]	-	-	-	-	GO:0043227//membrane-bounded organelle;GO:0043229//intracellular organelle;GO:0044424//intracellular part;GO:0043231//intracellular membrane-bounded organelle;GO:0044464//cell part;GO:0005623//cell;GO:0005622//intracellular;GO:0043226//organelle	GO:0001071//nucleic acid binding transcription factor activity;GO:0005488//binding;GO:0005515//protein binding;GO:0003676//nucleic acid binding;GO:1901363//heterocyclic compound binding;GO:0097159//organic cyclic compound binding	GO:0048580//regulation of post-embryonic development;GO:0009799//specification of symmetry;GO:0048367//shoot system development;GO:0051239//regulation of multicellular organismal process;GO:0044237//cellular metabolic process;GO:0044700//single organism signaling;GO:0000003//reproduction;GO:0009987//cellular process;GO:0009791//post-embryonic development;GO:0071310//cellular response to organic s…
XLOC_015075	2.96	2.1	2.47985	2.64	46	34	40.1509	38	TCONS_00024570	Basal cell adhesion molecule [Gossypium arboreum]	-	-	-	-	-	-	-
XLOC_015080	1.66	1.53	1.93827	2.76	106	111	127.623	158	TCONS_00024580	Retrovirus-related Pol polyprotein LINE-1 [Cajanus cajan]	-	-	-	-	-	-	-
XLOC_015088	3.9	3.52	2.90741	2.53	124	113	94.6415	74	TCONS_00024589	Tripartite motif-containing 59 [Gossypium arboreum]	-	-	-	-	-	GO:0016787//hydrolase activity;GO:0003824//catalytic activity	GO:0071704//organic substance metabolic process;GO:0019538//protein metabolic process;GO:0008152//metabolic process;GO:0043170//macromolecule metabolic process;GO:0044238//primary metabolic process
XLOC_015092	1.19	2.29	1.66748	1.54	21	41	30.1132	25	TCONS_00024594	DDB1- and CUL4-associated factor 4 [Gossypium arboreum]	Organismal Systems	Environmental adaptation	ko04626//Plant-pathogen interaction	K13447	-	-	-
XLOC_015114	1.25	2.18	0.812364	2.4	13	23	8.60377	23	TCONS_00024626	Coenzyme PQQ synthesis E [Gossypium arboreum]	-	-	-	-	-	-	-
XLOC_015121	9.51	12.42	12.5275	12.11	113	149	152	132	TCONS_00024640	palmitoyltransferase pfa3 [Gossypium arboreum]	-	-	-	-	-	-	-
XLOC_015154	1.35	1.69	3.09269	1.1	10	17	30.1132	9	TCONS_00024684	PREDICTED: uncharacterized protein LOC107952589 isoform X1 [Gossypium hirsutum]	-	-	-	-	-	-	-
XLOC_015198	1.89	5.86	4.9882	1.8	8	25	21.5094	7	TCONS_00024756	-	-	-	-	-	-	-	-
XLOC_015216	5.8	8.85	7.49655	9.64	63	97	83.1698	96	TCONS_00024781	-	-	-	-	-	-	-	-
XLOC_015224	7.06	8.09	7.126	9.86	128	148	131.925	164	TCONS_00024791	Tryptophan aminotransferase-related 3 -like protein [Gossypium arboreum]	-	-	-	-	-	-	-
XLOC_015225	4.45	3.42	4.01907	5.25	193.18	150.12	178.055	209.46	TCONS_00024793	Retrovirus-related Pol polyprotein from transposon TNT 1-94 [Cajanus cajan]	-	-	-	-	-	-	-
XLOC_015233	1.86	2.31	0.983388	2.28	8	10	4.30189	9	TCONS_00024808	-	-	-	-	-	-	-	-
XLOC_015251	2.95	3.43	3.50599	3.98	52.98	63	63.0943	65	TCONS_00024830	PREDICTED: uncharacterized protein LOC105766354 isoform X2 [Gossypium raimondii]	-	-	-	-	-	-	-
XLOC_015266	1.44	1.72	2.52261	0.07	30	31	41.5849	1	TCONS_00024856	PREDICTED: tubulin alpha chain-like isoform X3 [Gossypium raimondii]	-	-	-	-	GO:0005623//cell;GO:0044424//intracellular part;GO:0005622//intracellular;GO:0044464//cell part	-	-
XLOC_015280	4.69	3.86	4.6319	5.12	253	208	255.245	252	TCONS_00024875	PREDICTED: uncharacterized mitochondrial protein AtMg00810-like [Gossypium arboreum]	-	-	-	-	-	GO:0003824//catalytic activity	GO:0008152//metabolic process
XLOC_015354	0.61	0.98	2.39434	0.67	11.02	15	24.3774	11	TCONS_00024999	-	-	-	-	-	-	-	-
XLOC_015367	2.07	1.73	1.05465	1.24	57.22	48.43	29.9842	31.51	TCONS_00025022	Protein lin-54 [Gossypium arboreum]	-	-	-	-	-	-	-
XLOC_015368	5.39	4.83	4.56064	6.76	73	66	63.0943	84	TCONS_00025023	PREDICTED: probable UDP-N-acetylglucosamine--peptide N-acetylglucosaminyltransferase SEC isoform X2 [Gossypium arboreum]	-	-	-	-	-	-	-
XLOC_015369	4.61	2.89	3.62001	4.01	215	136	172.276	171.79	TCONS_00025025	PREDICTED: DENN domain and WD repeat-containing protein SCD1-like [Gossypium hirsutum]	-	-	-	-	-	-	-
XLOC_015370	1.16	1.58	2.00953	1.78	29	40	51.6226	41	TCONS_00025026	PREDICTED: 14 kDa zinc-binding protein [Arachis duranensis]	-	-	-	-	-	-	-
XLOC_015371	4.78	4.23	5.316	4.46	113.87	106.02	129.616	99.31	TCONS_00025028	PREDICTED: type 2 DNA topoisomerase 6 subunit B-like isoform X3 [Gossypium arboreum]	-	-	-	-	-	GO:0003824//catalytic activity;GO:0016740//transferase activity;GO:0005488//binding;GO:0016772//transferase activity, transferring phosphorus-containing groups	GO:0006793//phosphorus metabolic process;GO:0008152//metabolic process;GO:0009987//cellular process;GO:0044237//cellular metabolic process;GO:0006796//phosphate-containing compound metabolic process
XLOC_015449	0.65	0.96	0.684096	0.59	12	18	12.9057	10	TCONS_00025160	-	-	-	-	-	-	-	-
XLOC_015506	1.06	1.69	1.23992	1.22	18	29	21.5094	19	TCONS_00025263	hypothetical protein F383_14452 [Gossypium arboreum]	-	-	-	-	-	-	-
XLOC_015539	1.09	2.16	1.90977	0.3	4	8	7.16981	1	TCONS_00025316	-	-	-	-	-	-	-	-
XLOC_015570	45.56	67.11	59.3739	61.53	597	888	794.415	740	TCONS_00025376	PREDICTED: glycine, alanine and asparagine-rich protein-like [Gossypium raimondii]	-	-	-	-	-	-	-
XLOC_015577	2.11	2.98	2.30882	5.53	11	15	11.4717	25	TCONS_00025387	Adenylosuccinate synthetase [Gossypium arboreum]	-	-	-	-	-	-	-
XLOC_015608	3.45	4.11	2.90741	4.65	55	66	47.3208	68	TCONS_00025441	hypothetical protein F383_09776 [Gossypium arboreum]	-	-	-	-	-	-	-
XLOC_015631	3.81	3.86	5.11647	5.16	45	46	61.6604	56	TCONS_00025480	hypothetical protein F383_37213 [Gossypium arboreum]	-	-	-	-	-	-	-
XLOC_015649	1	1.56	2.20906	1.72	14	22	31.5472	22	TCONS_00025507	Gag-pro-like protein [Theobroma cacao]	-	-	-	-	-	-	-
XLOC_015659	3.41	5.64	4.84568	6.14	51	74	61.6604	73	TCONS_00025530	PREDICTED: nicastrin-like isoform X3 [Gossypium hirsutum]	-	-	-	-	-	-	-
XLOC_015678	2.3	3.34	2.4941	3.47	62	91	68.8302	86	TCONS_00025565	-	-	-	-	-	-	-	-
XLOC_015706	2.28	2.39	2.40859	2.62	108.41	114.44	116.983	114	TCONS_00025622	PREDICTED: F-box/kelch-repeat protein At1g74510-like [Gossypium hirsutum]	-	-	-	-	GO:0005622//intracellular;GO:0016020//membrane;GO:0043231//intracellular membrane-bounded organelle;GO:0044422//organelle part;GO:0043229//intracellular organelle;GO:0044444//cytoplasmic part;GO:0044425//membrane part;GO:0031090//organelle membrane;GO:0044424//intracellular part;GO:0043227//membrane-bounded organelle;GO:0031312//extrinsic component of organelle membrane;GO:0005737//cytoplasm;GO:0…	-	GO:0046907//intracellular transport;GO:0071702//organic substance transport;GO:0034613//cellular protein localization;GO:1902578//single-organism localization;GO:0051649//establishment of localization in cell;GO:0045184//establishment of protein localization;GO:0006810//transport;GO:0051179//localization;GO:0033036//macromolecule localization;GO:0016192//vesicle-mediated transport;GO:0006886//int…
XLOC_015707	0.71	0.96	2.08079	0.07	11	15	32.9811	1	TCONS_00025625	PREDICTED: uncharacterized mitochondrial protein AtMg00820-like [Gossypium arboreum]	-	-	-	-	-	-	-
XLOC_015710	2.93	5.58	4.87419	5.08	27	52	45.8868	43	TCONS_00025630	PREDICTED: uncharacterized protein LOC108487892 [Gossypium arboreum]	-	-	-	-	-	-	-
XLOC_015713	0.92	0.97	0.64134	2.14	14	15	10.0377	30	TCONS_00025634	hypothetical protein F383_00690 [Gossypium arboreum]	-	-	-	-	-	-	-
XLOC_015762	2.7	2.09	3.52025	2.8	41	32	54.4906	39	TCONS_00025707	-	-	-	-	-	-	-	-
XLOC_015768	22.56	17.77	17.0311	21.6	132	105	101.811	116	TCONS_00025715	-	-	-	-	-	-	-	-
XLOC_015782	0.45	1.63	1.25418	1.14	3	11	8.60377	7	TCONS_00025736	Ribose-5-phosphate isomerase A [Gossypium arboreum]	-	-	-	-	-	GO:0016462//pyrophosphatase activity;GO:0016817//hydrolase activity, acting on acid anhydrides;GO:0003824//catalytic activity;GO:0017111//nucleoside-triphosphatase activity;GO:0016818//hydrolase activity, acting on acid anhydrides, in phosphorus-containing anhydrides;GO:0016787//hydrolase activity	-
XLOC_015806	1.78	1.5	1.14016	0.96	24.92	21.23	16.4189	12.34	TCONS_00025779	PREDICTED: uncharacterized mitochondrial protein AtMg00810-like [Gossypium hirsutum]	-	-	-	-	-	GO:0005488//binding	-
XLOC_015818	4.82	4.61	3.62001	4.96	88	85	67.3962	83	TCONS_00025797	PREDICTED: uncharacterized mitochondrial protein AtMg00310-like [Gossypium arboreum]	-	-	-	-	-	-	-
XLOC_015823	6.69	5.46	4.31836	5.32	85	70	55.9245	62	TCONS_00025804	PREDICTED: uncharacterized protein LOC108468429 [Gossypium arboreum]	-	-	-	-	-	-	-
XLOC_015830	6.29	9.77	6.24238	9.41	208	326	207.925	290	TCONS_00025814	non-ltr retroelement reverse transcriptase [Rosa rugosa]	-	-	-	-	-	-	-
XLOC_015836	1.72	1.55	0.669844	0.99	85.48	77.78	33.6551	44.93	TCONS_00025823	bZIP-like protein [Oryza sativa Japonica Group]	-	-	-	-	-	GO:0005488//binding	-
XLOC_015864	3.71	3.85	5.21623	4.89	43	45	61.6604	52	TCONS_00025868	PREDICTED: uncharacterized protein LOC107948984 isoform X1 [Gossypium hirsutum]	-	-	-	-	-	-	-
XLOC_015866	2.79	2.46	1.31118	3.89	35.95	32	17.2075	46	TCONS_00025871	Cullin-4 [Gossypium arboreum]	-	-	-	-	GO:0005929//cilium;GO:0042995//cell projection;GO:0043226//organelle;GO:0044464//cell part;GO:0005623//cell	-	GO:0044699//single-organism process;GO:0044763//single-organism cellular process;GO:0009987//cellular process
XLOC_015868	3.34	2.56	2.52261	2.43	160	124	123.321	107	TCONS_00025874	non-ltr retroelement reverse transcriptase [Rosa rugosa]	-	-	-	-	-	-	-
XLOC_015876	2.17	1.21	1.21142	1.74	126	71	71.6981	93	TCONS_00025886	LINE-type retrotransposon LIb DNA [Ipomoea batatas]	-	-	-	-	-	-	-
XLOC_015903	0.16	1.22	0.228032	0.81	2	15	2.86792	9	TCONS_00025928	hypothetical protein F383_36174 [Gossypium arboreum]	-	-	-	-	-	-	-
XLOC_015905	2.98	3.09	3.39198	5.1	21	22	24.3774	33	TCONS_00025932	PREDICTED: uncharacterized protein LOC108488856 isoform X2 [Gossypium arboreum]	-	-	-	-	-	-	-
XLOC_015914	2.37	3.88	2.29457	2.93	29	48	28.6792	33	TCONS_00025947	retrotransposon protein [Hypericum perforatum]	-	-	-	-	-	-	-
XLOC_015925	0.81	0.8	1.28268	0.88	8	8	12.9057	8	TCONS_00025970	PREDICTED: cinnamoyl-CoA reductase 1-like [Gossypium hirsutum]	-	-	-	-	-	-	-
XLOC_015927	1.69	2.16	1.11166	1.62	17	22	11.4717	15	TCONS_00025974	hypothetical protein F383_29312 [Gossypium arboreum]	-	-	-	-	-	-	-
XLOC_015941	1.13	0.56	0.099764	0.38	16	8	1.43396	5	TCONS_00025998	PREDICTED: leucine-rich repeat receptor-like protein kinase PEPR2 [Gossypium hirsutum]	-	-	-	-	-	-	-
XLOC_015971	1	1.08	1.82426	1.45	58	63	107.547	77	TCONS_00026048	PREDICTED: importin subunit alpha-1b-like [Musa acuminata subsp. malaccensis] [Musa acuminata]	-	-	-	-	GO:0044464//cell part;GO:0043227//membrane-bounded organelle;GO:0043229//intracellular organelle;GO:0043226//organelle;GO:0005623//cell;GO:0043231//intracellular membrane-bounded organelle;GO:0044424//intracellular part;GO:0005622//intracellular	GO:0022892//substrate-specific transporter activity;GO:0005215//transporter activity	GO:0006810//transport;GO:0033036//macromolecule localization;GO:0015031//protein transport;GO:0071702//organic substance transport;GO:0051641//cellular localization;GO:0051179//localization;GO:0006886//intracellular protein transport;GO:0046907//intracellular transport;GO:0034613//cellular protein localization;GO:0051649//establishment of localization in cell;GO:0070727//cellular macromolecule lo…
XLOC_015995	4.06	6.04	5.62954	6.35	44.62	67	63.0943	64	TCONS_00026091	PREDICTED: thylakoidal processing peptidase 1, chloroplastic-like [Gossypium hirsutum]	Genetic Information Processing	Folding, sorting and degradation	ko03060//Protein export	K03100	GO:0044425//membrane part;GO:0044422//organelle part;GO:0044435//plastid part;GO:0009507//chloroplast;GO:0043226//organelle;GO:0009579//thylakoid;GO:0044464//cell part;GO:0043227//membrane-bounded organelle;GO:0005622//intracellular;GO:0031224//intrinsic component of membrane;GO:0005737//cytoplasm;GO:0009536//plastid;GO:0016020//membrane;GO:0044444//cytoplasmic part;GO:0043231//intracellular memb…	GO:0003824//catalytic activity;GO:0070011//peptidase activity, acting on L-amino acid peptides;GO:0016787//hydrolase activity;GO:0008233//peptidase activity	GO:0019538//protein metabolic process;GO:0043170//macromolecule metabolic process;GO:0016485//protein processing;GO:0008152//metabolic process;GO:0006508//proteolysis;GO:0044238//primary metabolic process;GO:0071704//organic substance metabolic process;GO:0051604//protein maturation;GO:0010467//gene expression
XLOC_015996	2.53	2.87	2.90741	3.21	90	97.23	108.981	107.62	TCONS_00026092	Protein CAJ1 [Gossypium arboreum]	-	-	-	-	-	GO:0097159//organic cyclic compound binding;GO:1901363//heterocyclic compound binding;GO:0003676//nucleic acid binding;GO:0005488//binding	-
XLOC_015997	5.77	7.72	6.69844	8.34	75.1	102.92	90.3826	104.65	TCONS_00026097	PREDICTED: COBRA-like protein 7 [Gossypium arboreum]	-	-	-	-	GO:0031224//intrinsic component of membrane;GO:0044425//membrane part;GO:0016020//membrane	-	GO:0044763//single-organism cellular process;GO:0009987//cellular process;GO:0016043//cellular component organization;GO:0071840//cellular component organization or biogenesis;GO:0030198//extracellular matrix organization;GO:0044699//single-organism process;GO:0040007//growth;GO:0043062//extracellular structure organization
XLOC_016010	3.9	5.44	4.36111	4.06	44	62	50.1887	42	TCONS_00026115	Protein htrL [Gossypium arboreum]	-	-	-	-	-	-	-
XLOC_016013	17.21	13.61	20.0526	23.55	129	103	153.434	162	TCONS_00026121	hypothetical protein F383_27005 [Gossypium arboreum]	-	-	-	-	-	-	-
XLOC_016034	1.21	1.15	0.327796	1.67	26	25	7.16981	33	TCONS_00026159	bZIP-like protein [Oryza sativa Japonica Group]	-	-	-	-	-	GO:0005488//binding	-
XLOC_016036	4.2	4.52	5.23049	4.65	135.87	147.93	172.85	138.27	TCONS_00026161	PREDICTED: twinkle homolog protein, chloroplastic/mitochondrial isoform X3 [Gossypium raimondii]	-	-	-	-	-	GO:0016818//hydrolase activity, acting on acid anhydrides, in phosphorus-containing anhydrides;GO:0003824//catalytic activity;GO:0016817//hydrolase activity, acting on acid anhydrides;GO:0016462//pyrophosphatase activity;GO:0016787//hydrolase activity;GO:0017111//nucleoside-triphosphatase activity	-
XLOC_016042	0.94	0.99	0.655592	1.47	16	17	11.4717	23	TCONS_00026170	PREDICTED: UPF0307 protein ECA0281-like isoform X3 [Gossypium hirsutum]	-	-	-	-	-	-	-
XLOC_016043	4.34	3.9	3.81954	4.44	112	105	97.5094	106	TCONS_00026172	PREDICTED: pheophytinase, chloroplastic-like [Gossypium hirsutum]	-	-	-	-	-	-	-
XLOC_016083	6.4	6.54	4.01907	6.67	159	164	101.811	152	TCONS_00026244	PREDICTED: protein SET DOMAIN GROUP 40-like [Gossypium arboreum]	-	-	-	-	-	-	-
XLOC_016106	2.77	2.95	2.43709	2.36	70	73.56	63.0943	56	TCONS_00026280	PREDICTED: RHOMBOID-like protein 12, mitochondrial isoform X1 [Gossypium hirsutum]	Genetic Information Processing	Folding, sorting and degradation	ko04141//Protein processing in endoplasmic reticulum	K14007	-	-	-
XLOC_016140	15.78	17.76	13.2971	20.32	110	125	94.6415	130	TCONS_00026340	PREDICTED: uncharacterized protein LOC107912783 isoform X1 [Gossypium hirsutum]	-	-	-	-	-	-	-
XLOC_016144	3.13	2.63	2.70788	2.54	70	59.25	61.6891	52.06	TCONS_00026346	PREDICTED: syntaxin-61-like isoform X2 [Gossypium hirsutum]	Genetic Information Processing	Folding, sorting and degradation	ko04130//SNARE interactions in vesicular transport	K08498	GO:0043227//membrane-bounded organelle;GO:0098588//bounding membrane of organelle;GO:0005737//cytoplasm;GO:0044464//cell part;GO:0010008//endosome membrane;GO:0005622//intracellular;GO:0031090//organelle membrane;GO:0044424//intracellular part;GO:0044440//endosomal part;GO:0016020//membrane;GO:0043226//organelle;GO:0031224//intrinsic component of membrane;GO:0043231//intracellular membrane-bounde…	GO:0005515//protein binding;GO:0005488//binding	GO:0071495//cellular response to endogenous stimulus;GO:0050789//regulation of biological process;GO:0032870//cellular response to hormone stimulus;GO:0016192//vesicle-mediated transport;GO:0051716//cellular response to stimulus;GO:0070887//cellular response to chemical stimulus;GO:0071840//cellular component organization or biogenesis;GO:0044765//single-organism transport;GO:0015031//protein tra…
XLOC_016159	3.42	3.73	4.54639	3.34	39	43	53.0566	35	TCONS_00026375	PREDICTED: uncharacterized aarF domain-containing protein kinase At1g79600, chloroplastic isoform X2 [Gossypium raimondii]	Organismal Systems	Environmental adaptation	ko04626//Plant-pathogen interaction	K13457	-	GO:0016772//transferase activity, transferring phosphorus-containing groups;GO:0003824//catalytic activity;GO:0016740//transferase activity	GO:0044237//cellular metabolic process;GO:0009987//cellular process;GO:0006793//phosphorus metabolic process;GO:0008152//metabolic process;GO:0006796//phosphate-containing compound metabolic process
XLOC_016160	7.94	5.89	4.88844	7.65	82	89	81.7358	101	TCONS_00026378	PREDICTED: uncharacterized aarF domain-containing protein kinase At1g79600, chloroplastic isoform X3 [Gossypium raimondii]	Organismal Systems	Environmental adaptation	ko04626//Plant-pathogen interaction	K13457	-	GO:0016740//transferase activity;GO:0003824//catalytic activity;GO:0016772//transferase activity, transferring phosphorus-containing groups	GO:0009987//cellular process;GO:0044237//cellular metabolic process;GO:0008152//metabolic process;GO:0006796//phosphate-containing compound metabolic process;GO:0006793//phosphorus metabolic process
XLOC_016167	1.81	1.31	0.49882	0.85	31	22	10.0377	15.01	TCONS_00026388	TCP-1/cpn60 chaperonin family protein [Theobroma cacao]	Genetic Information Processing	Folding, sorting and degradation	ko03018//RNA degradation	K04077	GO:0005622//intracellular;GO:0044464//cell part;GO:0044424//intracellular part;GO:0005623//cell	GO:0032549//ribonucleoside binding;GO:0097367//carbohydrate derivative binding;GO:1901363//heterocyclic compound binding;GO:0001882//nucleoside binding;GO:0097159//organic cyclic compound binding;GO:0005488//binding;GO:0001883//purine nucleoside binding;GO:0036094//small molecule binding;GO:0032550//purine ribonucleoside binding	GO:0006457//protein folding;GO:0009987//cellular process
XLOC_016180	4.63	8.94	6.58443	6.34	69	135	100.377	91	TCONS_00026415	PREDICTED: probable plastidic glucose transporter 1 [Gossypium hirsutum]	-	-	-	-	GO:0044424//intracellular part;GO:0044444//cytoplasmic part;GO:0043227//membrane-bounded organelle;GO:0005623//cell;GO:0044425//membrane part;GO:0043231//intracellular membrane-bounded organelle;GO:0031224//intrinsic component of membrane;GO:0043226//organelle;GO:0044464//cell part;GO:0009536//plastid;GO:0005737//cytoplasm;GO:0043229//intracellular organelle;GO:0005622//intracellular;GO:0016020//…	GO:0005215//transporter activity;GO:0022857//transmembrane transporter activity	GO:0009987//cellular process;GO:0051179//localization;GO:1902578//single-organism localization;GO:0051234//establishment of localization;GO:0044699//single-organism process;GO:0044763//single-organism cellular process;GO:0044765//single-organism transport;GO:0006810//transport
XLOC_016181	3.01	4.61	4.64615	2.95	40	62	63.0943	36	TCONS_00026416	ribonuclease H-like protein [Arabidopsis thaliana]	-	-	-	-	-	-	-
XLOC_016203	5.14	6.7	7.38254	5.85	44	58	64.5283	46	TCONS_00026453	hypothetical protein B456_001G203500 [Gossypium raimondii]	-	-	-	-	-	-	-
XLOC_016236	6.1	6.13	5.61529	8.2	64	65	60.2264	79	TCONS_00026513	hypothetical protein F383_09965 [Gossypium arboreum]	-	-	-	-	-	-	-
XLOC_016244	0.33	0.75	1.25418	1.59	5.28	12	20.0755	23.06	TCONS_00026524	PREDICTED: zinc finger BED domain-containing protein RICESLEEPER 2-like [Gossypium raimondii]	-	-	-	-	-	-	-
XLOC_016255	5.49	4.24	4.09033	4.48	32	25	24.3774	24	TCONS_00026545	PREDICTED: uncharacterized protein LOC108475760 [Gossypium arboreum]	-	-	-	-	-	-	-
XLOC_016274	5.83	5.12	3.71977	6.94	44	39	28.6792	48	TCONS_00026572	Pol polyprotein [Gossypium arboreum]	-	-	-	-	-	-	-
XLOC_016275	1.96	1.13	0.313544	1.89	43	25	7.16981	38	TCONS_00026574	Pol polyprotein [Gossypium arboreum]	-	-	-	-	-	-	-
XLOC_016317	1.87	2.04	2.20906	2.14	19	21	22.9434	20	TCONS_00026637	PREDICTED: uncharacterized mitochondrial protein AtMg00310-like [Gossypium hirsutum]	-	-	-	-	-	-	-
XLOC_016343	16.7	17.23	12.2567	17.53	302.1	314.77	226.265	290.95	TCONS_00026678	Methyl-coenzyme M reductase II subunit gamma [Gossypium arboreum]	-	-	-	-	-	-	-
XLOC_016344	24.12	22.08	17.9148	21.93	442.89	409.66	336.207	375.84	TCONS_00026679	Methyl-coenzyme M reductase II subunit gamma [Gossypium arboreum]	-	-	-	-	-	-	-
XLOC_016361	1.3	1.22	0.940632	1.36	90	85	65.9623	86	TCONS_00026708	PREDICTED: uncharacterized mitochondrial protein AtMg00310-like [Gossypium hirsutum]	-	-	-	-	-	-	-
XLOC_016362	6.63	5.65	6.32789	7.18	136.72	117.63	133.272	135.87	TCONS_00026709	PREDICTED: probable 3-hydroxyisobutyrate dehydrogenase, mitochondrial isoform X1 [Gossypium hirsutum]	Metabolism	Amino acid metabolism	ko00280//Valine, leucine and isoleucine degradation	K00020	GO:0043231//intracellular membrane-bounded organelle;GO:0044424//intracellular part;GO:0005622//intracellular;GO:0043227//membrane-bounded organelle;GO:0044464//cell part;GO:0043229//intracellular organelle;GO:0043226//organelle;GO:0005623//cell	GO:0000166//nucleotide binding;GO:0005488//binding;GO:0036094//small molecule binding;GO:0016491//oxidoreductase activity;GO:0016614//oxidoreductase activity, acting on CH-OH group of donors;GO:1901363//heterocyclic compound binding;GO:0003824//catalytic activity;GO:0048037//cofactor binding;GO:0016616//oxidoreductase activity, acting on the CH-OH group of donors, NAD or NADP as acceptor;GO:00971…	GO:0046483//heterocycle metabolic process;GO:0034641//cellular nitrogen compound metabolic process;GO:1901605//alpha-amino acid metabolic process;GO:0006807//nitrogen compound metabolic process;GO:1901360//organic cyclic compound metabolic process;GO:0006793//phosphorus metabolic process;GO:1901565//organonitrogen compound catabolic process;GO:0044763//single-organism cellular process;GO:0044712/…
XLOC_016363	1.67	2.32	1.82426	2.56	32	45	35.8491	45	TCONS_00026711	PREDICTED: uncharacterized protein LOC108472776 [Gossypium arboreum]	-	-	-	-	-	-	-
XLOC_016364	6.8	8.27	7.68183	11.05	118	145	136.226	176	TCONS_00026713	Golgin subfamily A member 5 [Gossypium arboreum]	-	-	-	-	-	-	-
XLOC_016372	3.48	2.7	2.47985	4.73	21.66	17	15.7736	27	TCONS_00026726	PREDICTED: uncharacterized protein LOC108457095 isoform X2 [Gossypium arboreum]	-	-	-	-	-	GO:0016779//nucleotidyltransferase activity;GO:0034062//RNA polymerase activity;GO:0016740//transferase activity;GO:0016772//transferase activity, transferring phosphorus-containing groups;GO:0003824//catalytic activity	GO:0071704//organic substance metabolic process;GO:0044237//cellular metabolic process;GO:0009059//macromolecule biosynthetic process;GO:0009058//biosynthetic process;GO:0006605//protein targeting;GO:0006886//intracellular protein transport;GO:0046907//intracellular transport;GO:0044765//single-organism transport;GO:1902578//single-organism localization;GO:0044249//cellular biosynthetic process;G…
XLOC_016373	4.7	4.51	4.06182	5	79	65	68.8302	71	TCONS_00026728	PREDICTED: uncharacterized WD repeat-containing protein alr3466-like [Gossypium hirsutum]	-	-	-	-	-	GO:0016773//phosphotransferase activity, alcohol group as acceptor;GO:0004683//calmodulin-dependent protein kinase activity;GO:0004674//protein serine/threonine kinase activity;GO:0003824//catalytic activity;GO:0004672//protein kinase activity;GO:0016772//transferase activity, transferring phosphorus-containing groups;GO:0016301//kinase activity;GO:0016740//transferase activity	GO:0006464//cellular protein modification process;GO:0019538//protein metabolic process;GO:0044238//primary metabolic process;GO:0044267//cellular protein metabolic process;GO:0043170//macromolecule metabolic process;GO:0044260//cellular macromolecule metabolic process;GO:0009987//cellular process;GO:0044237//cellular metabolic process;GO:0043412//macromolecule modification;GO:0008152//metabolic …
XLOC_016374	1.78	0.93	1.11166	2.74	11.34	6	7.16981	16	TCONS_00026730	PREDICTED: uncharacterized protein LOC107955492 [Gossypium hirsutum]	-	-	-	-	-	-	-
XLOC_016375	3.58	7.38	7.4538	4.79	35	73	74.566	43	TCONS_00026731	CTP synthase [Gossypium arboreum]	-	-	-	-	-	-	-
XLOC_016404	2.54	2.9	4.34686	3.32	45	52	78.8679	54	TCONS_00026781	ATP-dependent zinc metalloprotease FtsH [Gossypium arboreum]	-	-	-	-	-	-	-
XLOC_016415	3.5	4.14	1.38244	4.62	57	68	22.9434	69	TCONS_00026799	-	-	-	-	-	-	-	-
XLOC_016438	2.26	1.54	2.56536	1.85	157	107	182.113	117	TCONS_00026839	F27F5.21 [Arabidopsis thaliana]	-	-	-	-	-	-	-
XLOC_016441	19.84	15.74	9.54884	17.02	289.07	231.57	141.962	227.62	TCONS_00026843	PREDICTED: GDSL esterase/lipase At3g27950-like [Gossypium hirsutum]	-	-	-	-	-	GO:0003824//catalytic activity;GO:0016787//hydrolase activity	GO:0044699//single-organism process;GO:0044238//primary metabolic process;GO:0044710//single-organism metabolic process;GO:0071704//organic substance metabolic process;GO:0008152//metabolic process;GO:0006629//lipid metabolic process
XLOC_016454	2.43	2.69	2.20906	1.4	17	19	15.7736	9	TCONS_00026868	-	-	-	-	-	-	-	-
XLOC_016489	0.89	0.54	1.11166	0.86	18	11	22.9434	16	TCONS_00026918	N-terminal nucleophile aminohydrolases (Ntn hydrolases) superfamily protein [Theobroma cacao]	-	-	-	-	-	GO:0016787//hydrolase activity;GO:0003824//catalytic activity	GO:0044238//primary metabolic process;GO:0071704//organic substance metabolic process;GO:0008152//metabolic process;GO:0043170//macromolecule metabolic process;GO:0019538//protein metabolic process
XLOC_016753	33.68	27.73	15.1784	43.95	243	202	111.849	291	TCONS_00027212	BnaAnng01660D [Brassica napus]	-	-	-	-	-	-	-
XLOC_016801	1.4	2.36	2.1093	2.15	10	16	12.9057	13	TCONS_00027290	hypothetical protein PRUPE_ppa006891mg [Prunus persica]	-	-	-	-	-	-	-
XLOC_016813	2.78	3.21	2.43709	2.77	24	28	21.5094	22	TCONS_00027316	Pup--protein ligase [Gossypium arboreum]	-	-	-	-	-	-	-
XLOC_016827	3.14	3.81	3.9193	6.09	36	44	45.8868	64	TCONS_00027341	-	-	-	-	-	-	-	-
XLOC_016835	5.92	6.08	5.54403	8.13	54	56	51.6226	68	TCONS_00027354	-	-	-	-	-	-	-	-
XLOC_016847	1.29	1.55	0.983388	0.82	24	29	18.6415	14	TCONS_00027373	PREDICTED: uncharacterized mitochondrial protein AtMg00310-like [Gossypium hirsutum]	-	-	-	-	-	-	-
XLOC_016857	3.63	4.57	3.66277	3.64	120	152	123.321	110	TCONS_00027390	bZIP-like protein [Oryza sativa Japonica Group]	-	-	-	-	-	-	-
XLOC_016865	7.21	6.87	3.74828	5.62	81	78	43.0189	58	TCONS_00027407	-	-	-	-	-	-	-	-
XLOC_016869	7.9	8.87	7.28277	10.53	67	76	63.0943	82	TCONS_00027417	PREDICTED: uncharacterized protein LOC107946901 [Gossypium hirsutum]	-	-	-	-	-	-	-
XLOC_016890	1.73	2.77	1.56772	2.97	14	22.6	12.9057	22	TCONS_00027460	PREDICTED: preprotein translocase subunit SCY2, chloroplastic [Gossypium arboreum]	-	-	-	-	-	-	GO:0008104//protein localization;GO:0051179//localization;GO:0033036//macromolecule localization
XLOC_016903	0.56	1.3	1.05465	3.06	3	7	5.73585	15	TCONS_00027487	hypothetical protein F383_37892 [Gossypium arboreum]	-	-	-	-	-	-	-
XLOC_016921	1.75	3.23	1.38244	3.06	23	43	18.6415	37	TCONS_00027518	hypothetical protein F383_36066 [Gossypium arboreum]	-	-	-	-	-	-	-
XLOC_016932	1.31	0.51	1.22567	1.11	18	7	17.2075	14	TCONS_00027540	Peptide chain release factor 3 [Gossypium arboreum]	-	-	-	-	-	-	-
XLOC_016953	9.82	12.47	14.2235	12.65	165	206	258.113	190	TCONS_00027573	PREDICTED: uncharacterized mitochondrial protein AtMg00310-like [Gossypium hirsutum]	-	-	-	-	-	-	-
XLOC_016957	3.87	2.54	3.10694	3.28	54	36	44.4528	42	TCONS_00027581	F-box domain containing protein [Oryza sativa Japonica Group]	-	-	-	-	-	-	-
XLOC_016959	3.47	4.47	5.87183	4.56	86	89	93.2075	76	TCONS_00027586	bZIP-like protein [Oryza sativa Japonica Group]	-	-	-	-	-	-	-
XLOC_017006	1.04	1.37	0.484568	1.26	9	12	4.30189	10	TCONS_00027663	Retrotransposon-derived protein PEG10 [Cajanus cajan]	-	-	-	-	-	-	-
XLOC_017008	7.39	7.31	6.0286	7.02	55	55	45.8868	48	TCONS_00027666	Tyrosine--tRNA ligase [Gossypium arboreum]	-	-	-	-	-	-	-
XLOC_017013	14.35	17.18	14.5941	21.3	163	197	169.208	222	TCONS_00027672	methyl-coenzyme m reductase i subunit beta [Gossypium arboreum]	-	-	-	-	-	GO:0003824//catalytic activity	-
XLOC_017016	1.68	1.66	1.98103	3.18	19	19	22.9434	33	TCONS_00027675	hypothetical protein F383_29942 [Gossypium arboreum]	-	-	-	-	-	-	-
XLOC_017080	2.72	2.92	2.12355	1.8	37.8	41.05	30.1132	23	TCONS_00027779	PREDICTED: callose synthase 3-like [Gossypium arboreum]	-	-	-	-	GO:0005623//cell;GO:0016020//membrane;GO:0071944//cell periphery;GO:0044464//cell part;GO:0005886//plasma membrane;GO:0044425//membrane part;GO:0044459//plasma membrane part	GO:0016758//transferase activity, transferring hexosyl groups;GO:0046527//glucosyltransferase activity;GO:0035251//UDP-glucosyltransferase activity;GO:0008194//UDP-glycosyltransferase activity;GO:0016757//transferase activity, transferring glycosyl groups;GO:0016740//transferase activity;GO:0003824//catalytic activity	GO:0044260//cellular macromolecule metabolic process;GO:0044237//cellular metabolic process;GO:0044042//glucan metabolic process;GO:0006074//(1->3)-beta-D-glucan metabolic process;GO:0006073//cellular glucan metabolic process;GO:0005975//carbohydrate metabolic process;GO:0044262//cellular carbohydrate metabolic process;GO:0009987//cellular process;GO:0044264//cellular polysaccharide metabolic pro…
XLOC_017098	1.84	1.82	2.09504	1.72	21	21	24.3774	18	TCONS_00027810	LRR receptor-like serine/threonine-protein kinase GSO2 [Gossypium arboreum]	-	-	-	-	-	GO:0016491//oxidoreductase activity;GO:0016628//oxidoreductase activity, acting on the CH-CH group of donors, NAD or NADP as acceptor;GO:0016740//transferase activity;GO:0003824//catalytic activity;GO:0016627//oxidoreductase activity, acting on the CH-CH group of donors;GO:0016772//transferase activity, transferring phosphorus-containing groups	GO:0044237//cellular metabolic process;GO:0008152//metabolic process;GO:0044710//single-organism metabolic process;GO:0044699//single-organism process;GO:0006793//phosphorus metabolic process;GO:0006796//phosphate-containing compound metabolic process;GO:0009987//cellular process
XLOC_017105	4.63	3.87	3.06418	4.65	51	43	34.4151	47	TCONS_00027822	Protein ECT2 [Gossypium arboreum]	-	-	-	-	-	-	-
XLOC_017108	2.46	4.14	3.33497	4.02	30	51	41.5849	45	TCONS_00027826	-	-	-	-	-	-	-	-
XLOC_017114	2.13	2.85	2.83615	1.51	20	27	27.2453	13	TCONS_00027836	PREDICTED: hydroxyphenylpyruvate reductase-like [Gossypium hirsutum]	Metabolism	Amino acid metabolism;Global and Overview;Carbohydrate metabolism	ko01200//Carbon metabolism;ko00630//Glyoxylate and dicarboxylate metabolism;ko00260//Glycine, serine and threonine metabolism	K15919	-	GO:0097159//organic cyclic compound binding;GO:0016491//oxidoreductase activity;GO:1901265//nucleoside phosphate binding;GO:0016614//oxidoreductase activity, acting on CH-OH group of donors;GO:0036094//small molecule binding;GO:1901363//heterocyclic compound binding;GO:0003824//catalytic activity;GO:0016616//oxidoreductase activity, acting on the CH-OH group of donors, NAD or NADP as acceptor;GO:…	GO:0044699//single-organism process;GO:0008152//metabolic process;GO:0044710//single-organism metabolic process
XLOC_017135	0.99	0.22	0.769608	0	9	2	7.16981	0	TCONS_00027875	PREDICTED: protein SRG1-like [Gossypium arboreum]	-	-	-	-	-	GO:0016491//oxidoreductase activity;GO:0016705//oxidoreductase activity, acting on paired donors, with incorporation or reduction of molecular oxygen;GO:0003824//catalytic activity;GO:0043169//cation binding;GO:0005488//binding;GO:0043167//ion binding	GO:0044699//single-organism process;GO:0008152//metabolic process;GO:0044710//single-organism metabolic process
XLOC_017144	2.98	2.95	1.83851	2.81	132	132	83.1698	114	TCONS_00027888	RNA-directed DNA polymerase (Reverse transcriptase); Ribonuclease H [Medicago truncatula]	-	-	-	-	-	-	-
XLOC_017151	26.57	27.81	44.737	26.71	246	260	423.019	227	TCONS_00027900	PREDICTED: glycine, alanine and asparagine-rich protein-like [Gossypium raimondii]	-	-	-	-	-	-	-
XLOC_017154	15.26	16.96	21.1357	19.87	287	322	405.811	343	TCONS_00027904	bZIP-like protein [Oryza sativa Japonica Group]	-	-	-	-	-	-	-
XLOC_017209	1.39	0	0	1.08	16.41	0	0	11.72	TCONS_00027996	PREDICTED: ABC transporter G family member 31-like [Gossypium arboreum]	-	-	-	-	-	GO:0003824//catalytic activity;GO:0036094//small molecule binding;GO:0097159//organic cyclic compound binding;GO:1901363//heterocyclic compound binding;GO:0016787//hydrolase activity;GO:0005488//binding	-
XLOC_017228	5.1	4.71	8.05238	6.48	135	122	203.623	147	TCONS_00028026	PREDICTED: ORM1-like protein 2 [Gossypium raimondii]	-	-	-	-	GO:0043226//organelle;GO:0031224//intrinsic component of membrane;GO:0044425//membrane part;GO:0031090//organelle membrane;GO:0016020//membrane;GO:0044422//organelle part;GO:0043227//membrane-bounded organelle	-	-
XLOC_017229	2.31	3.38	4.04757	4.02	42	55	71.6981	67	TCONS_00028030	PREDICTED: uncharacterized mitochondrial protein AtMg00310-like [Gossypium arboreum]	-	-	-	-	-	-	-
XLOC_017230	3.66	4.04	5.08797	4.73	109.61	117.46	150.179	123.42	TCONS_00028031	PREDICTED: glutamine-dependent NAD(+) synthetase-like [Gossypium hirsutum]	Metabolism	Metabolism of cofactors and vitamins	ko00760//Nicotinate and nicotinamide metabolism	K01950	GO:0005623//cell;GO:0044464//cell part;GO:0044424//intracellular part;GO:0005737//cytoplasm;GO:0005622//intracellular;GO:0044444//cytoplasmic part	GO:0016787//hydrolase activity;GO:0005488//binding;GO:1901363//heterocyclic compound binding;GO:0016884//carbon-nitrogen ligase activity, with glutamine as amido-N-donor;GO:0036094//small molecule binding;GO:0097159//organic cyclic compound binding;GO:0016874//ligase activity;GO:0097367//carbohydrate derivative binding;GO:0003824//catalytic activity;GO:0001883//purine nucleoside binding;GO:003255…	GO:1901564//organonitrogen compound metabolic process;GO:0006725//cellular aromatic compound metabolic process;GO:0044281//small molecule metabolic process;GO:0009165//nucleotide biosynthetic process;GO:1901576//organic substance biosynthetic process;GO:0019363//pyridine nucleotide biosynthetic process;GO:0010038//response to metal ion;GO:0044238//primary metabolic process;GO:0006807//nitrogen co…
XLOC_017231	8.63	8.89	10.4182	10.34	50	52	61.6604	55	TCONS_00028033	PREDICTED: glutamine-dependent NAD(+) synthetase isoform X2 [Gossypium arboreum]	Metabolism	Metabolism of cofactors and vitamins	ko00760//Nicotinate and nicotinamide metabolism	K01950	GO:0044424//intracellular part;GO:0005622//intracellular;GO:0044464//cell part;GO:0005623//cell;GO:0005737//cytoplasm;GO:0044444//cytoplasmic part	GO:0032549//ribonucleoside binding;GO:0016884//carbon-nitrogen ligase activity, with glutamine as amido-N-donor;GO:0016874//ligase activity;GO:0036094//small molecule binding;GO:0097367//carbohydrate derivative binding;GO:0032550//purine ribonucleoside binding;GO:0001883//purine nucleoside binding;GO:0097159//organic cyclic compound binding;GO:0016879//ligase activity, forming carbon-nitrogen bon…	GO:0019359//nicotinamide nucleotide biosynthetic process;GO:0010038//response to metal ion;GO:0051186//cofactor metabolic process;GO:0009117//nucleotide metabolic process;GO:0090407//organophosphate biosynthetic process;GO:0046483//heterocycle metabolic process;GO:1901564//organonitrogen compound metabolic process;GO:1901576//organic substance biosynthetic process;GO:0044249//cellular biosyntheti…
XLOC_017232	13.25	18.37	31.6109	29.44	234.55	328.48	571.549	478.39	TCONS_00028034	PREDICTED: B2 protein-like [Gossypium hirsutum]	-	-	-	-	-	-	GO:0050789//regulation of biological process;GO:0051716//cellular response to stimulus;GO:0043412//macromolecule modification;GO:0006886//intracellular protein transport;GO:0007154//cell communication;GO:0044260//cellular macromolecule metabolic process;GO:0015031//protein transport;GO:0034613//cellular protein localization;GO:0031365//N-terminal protein amino acid modification;GO:0006497//protei…
XLOC_017234	0.13	1.2	0.441812	0.62	2	19	7.16981	9	TCONS_00028038	pre-mrna-splicing factor cwc2 [Gossypium arboreum]	-	-	-	-	-	-	-
XLOC_017276	3.91	1.03	1.0974	3.41	15	4	4.30189	12	TCONS_00028101	Chaperone DnaK [Gossypium arboreum]	-	-	-	-	-	-	-
XLOC_017294	2.04	2.31	1.68174	2.15	47	51	37.283	46	TCONS_00028122	Regulator of microtubule dynamics 2 [Gossypium arboreum]	-	-	-	-	-	-	-
XLOC_017301	0.99	1.01	0.726852	1.45	29	29	21.5094	39	TCONS_00028133	Myc2 bHLH protein isoform 1 [Theobroma cacao]	-	-	-	-	-	-	-
XLOC_017331	3.05	3.82	4.67466	3.63	33	41.77	51.6226	36	TCONS_00028187	PREDICTED: peroxidase 39-like [Gossypium hirsutum]	Metabolism	Biosynthesis of other secondary metabolites	ko00940//Phenylpropanoid biosynthesis	K00430	-	GO:0016209//antioxidant activity;GO:0046906//tetrapyrrole binding;GO:0043169//cation binding;GO:0097159//organic cyclic compound binding;GO:1901363//heterocyclic compound binding;GO:0003824//catalytic activity;GO:0043167//ion binding;GO:0005488//binding	GO:0044699//single-organism process;GO:0008152//metabolic process;GO:0044710//single-organism metabolic process;GO:0050896//response to stimulus;GO:0006950//response to stress
XLOC_017333	1.66	1.96	0.883624	0.43	21	25	11.4717	5	TCONS_00028189	PREDICTED: leucine-rich repeat receptor-like protein kinase PEPR2 [Gossypium hirsutum]	-	-	-	-	-	-	-
XLOC_017378	3.46	4.78	6.00009	5.91	116	163	206.491	182	TCONS_00028273	PREDICTED: uncharacterized mitochondrial protein AtMg00310-like [Gossypium hirsutum]	-	-	-	-	-	-	-
XLOC_017381	1.46	0.63	0.584332	0.68	31.88	13.88	12.9487	13.65	TCONS_00028277	polyprotein, partial [Ananas comosus]	-	-	-	-	-	-	-
XLOC_017395	2.25	4.54	2.20906	4.16	53	108	53.0566	90	TCONS_00028310	bZIP-like protein [Oryza sativa Japonica Group]	-	-	-	-	-	-	-
XLOC_017398	1.44	1.45	0.684096	1.78	92	90	43.0189	100	TCONS_00028316	PREDICTED: uncharacterized mitochondrial protein AtMg00810-like [Gossypium hirsutum]	-	-	-	-	-	-	-
XLOC_017424	1.73	0.61	0	1.08	14	5	0	8	TCONS_00028369	Phosphatase YidA [Gossypium arboreum]	-	-	-	-	GO:0043229//intracellular organelle;GO:0044444//cytoplasmic part;GO:0043226//organelle;GO:0005737//cytoplasm;GO:0009536//plastid;GO:0043231//intracellular membrane-bounded organelle;GO:0044424//intracellular part;GO:0005622//intracellular;GO:0044464//cell part;GO:0043227//membrane-bounded organelle;GO:0005623//cell	GO:0004175//endopeptidase activity;GO:0070011//peptidase activity, acting on L-amino acid peptides;GO:0016787//hydrolase activity;GO:0003824//catalytic activity;GO:0008233//peptidase activity	GO:0044260//cellular macromolecule metabolic process;GO:0090304//nucleic acid metabolic process;GO:0044237//cellular metabolic process;GO:0019538//protein metabolic process;GO:0009987//cellular process;GO:0046483//heterocycle metabolic process;GO:0006139//nucleobase-containing compound metabolic process;GO:0006725//cellular aromatic compound metabolic process;GO:1901360//organic cyclic compound m…
XLOC_017432	7.83	5.37	6.91222	7.28	205	142	184.981	175	TCONS_00028384	PREDICTED: uncharacterized mitochondrial protein AtMg00310-like [Gossypium arboreum]	-	-	-	-	-	-	-
XLOC_017435	4.53	5.7	5.01671	4.72	70	90	80.3019	67	TCONS_00028389	PREDICTED: pre-mRNA-splicing factor 38B isoform X1 [Gossypium raimondii]	Genetic Information Processing	Transcription	ko03040//Spliceosome	K12850	-	-	GO:0044237//cellular metabolic process;GO:0044248//cellular catabolic process;GO:0006139//nucleobase-containing compound metabolic process;GO:0009987//cellular process;GO:0019439//aromatic compound catabolic process;GO:0050896//response to stimulus;GO:0034641//cellular nitrogen compound metabolic process;GO:1901361//organic cyclic compound catabolic process;GO:0008152//metabolic process;GO:001607…
XLOC_017453	1.86	1.67	2.29457	1.93	41	37	51.6226	39	TCONS_00028417	BnaA01g18300D [Brassica napus]	-	-	-	-	-	-	-
XLOC_017455	1.78	0.48	1.81	1.05	11	3	11.4717	6	TCONS_00028421	-	-	-	-	-	-	-	-
XLOC_017471	3.31	2.18	2.20906	4.81	21	14	14.3396	28	TCONS_00028451	PREDICTED: FK506-binding protein 5-like isoform X1 [Gossypium hirsutum]	-	-	-	-	-	-	-
XLOC_017475	9.95	8.25	8.56546	9.67	720	603	632.377	642	TCONS_00028458	F27F5.21 [Arabidopsis thaliana]	-	-	-	-	-	-	-
XLOC_017486	1.6	1.44	0.14252	1.75	33	30	2.86792	33	TCONS_00028475	PREDICTED: nardilysin-like isoform X1 [Gossypium arboreum]	-	-	-	-	GO:0005623//cell;GO:0044444//cytoplasmic part;GO:0044464//cell part;GO:0044424//intracellular part;GO:0005622//intracellular;GO:0005737//cytoplasm	GO:0008233//peptidase activity;GO:0070011//peptidase activity, acting on L-amino acid peptides;GO:0043167//ion binding;GO:0016787//hydrolase activity;GO:0003824//catalytic activity;GO:0005488//binding;GO:0004175//endopeptidase activity;GO:0043169//cation binding	GO:0019538//protein metabolic process;GO:0071704//organic substance metabolic process;GO:0044238//primary metabolic process;GO:0043170//macromolecule metabolic process;GO:0008152//metabolic process
XLOC_017505	4.02	2.4	2.33733	3.71	340	205	202.189	288	TCONS_00028508	non-ltr retroelement reverse transcriptase [Rosa rugosa]	-	-	-	-	-	-	-
XLOC_017515	1.18	0.64	1.21142	1.41	11	6	11.4717	12	TCONS_00028533	chitobiosyldiphosphodolichol beta-mannosyltransferase [Gossypium arboreum]	-	-	-	-	-	GO:0016740//transferase activity;GO:0003824//catalytic activity	-
XLOC_017529	3.42	4.57	5.98584	4.38	57	77	101.811	67	TCONS_00028557	PREDICTED: probable LRR receptor-like serine/threonine-protein kinase At3g47570 [Gossypium arboreum]	-	-	-	-	-	-	-
XLOC_017535	2.67	2.73	2.57961	4.11	29	30	28.6792	41	TCONS_00028566	-	-	-	-	-	-	-	-
XLOC_017538	3.43	3.61	2.87891	3.57	51	54	43.0189	49	TCONS_00028570	OSIGBa0127D24.3 [Oryza sativa Indica Group]	Genetic Information Processing	Folding, sorting and degradation	ko04120//Ubiquitin mediated proteolysis	K03363	-	GO:0005488//binding	GO:0006807//nitrogen compound metabolic process;GO:0090304//nucleic acid metabolic process;GO:1901360//organic cyclic compound metabolic process;GO:0044238//primary metabolic process;GO:0006725//cellular aromatic compound metabolic process;GO:0043170//macromolecule metabolic process;GO:0071704//organic substance metabolic process;GO:0034641//cellular nitrogen compound metabolic process;GO:0006139…
XLOC_017546	3.49	6.17	5.7008	5.66	37	66	61.6604	55	TCONS_00028583	PREDICTED: protein cornichon homolog 4-like [Gossypium hirsutum]	-	-	-	-	GO:0031224//intrinsic component of membrane;GO:0044425//membrane part;GO:0016020//membrane	-	GO:0044699//single-organism process;GO:0050794//regulation of cellular process;GO:0065007//biological regulation;GO:0044763//single-organism cellular process;GO:0023052//signaling;GO:0007165//signal transduction;GO:0051716//cellular response to stimulus;GO:0044700//single organism signaling;GO:0050896//response to stimulus;GO:0009987//cellular process;GO:0007154//cell communication;GO:0050789//re…
XLOC_017562	11.98	14.1	12.67	16.29	101	120	108.981	126	TCONS_00028610	Taste receptor type 2 member 7 [Gossypium arboreum]	-	-	-	-	-	-	-
XLOC_017574	4.16	3.72	3.70552	4.21	92	79	78.8679	85	TCONS_00028630	Non-LTR retroelement reverse transcriptase [Theobroma cacao]	-	-	-	-	-	-	-
XLOC_017594	2.79	3.22	3.26371	3.04	30	35	35.8491	30	TCONS_00028666	PREDICTED: autophagy-related protein 9-like isoform X2 [Gossypium arboreum]	-	-	-	-	-	-	-
XLOC_017619	1.39	1.05	0.57008	1.33	17	13	7.16981	15	TCONS_00028707	PREDICTED: uncharacterized protein LOC107957416 [Gossypium hirsutum]	-	-	-	-	-	-	-
XLOC_017671	4.9	3.76	3.64851	4.68	49	38	37.283	43	TCONS_00028793	IGR motif protein [Medicago truncatula]	-	-	-	-	-	-	-
XLOC_017674	3	3.17	2.80765	2.94	30	32	28.6792	27	TCONS_00028801	LINE-1 reverse transcriptase isogeny [Cajanus cajan]	-	-	-	-	-	-	-
XLOC_017676	6.41	10.06	8.38018	8.18	29	46	38.717	34	TCONS_00028805	PREDICTED: uncharacterized protein LOC107916802 [Gossypium hirsutum]	-	-	-	-	-	-	-
XLOC_017691	0.64	1.05	0.299292	0.46	6	10	2.86792	4	TCONS_00028826	-	-	-	-	-	-	-	-
XLOC_017722	7.91	11.82	9.03577	13.68	102	154	119.019	162	TCONS_00028876	hypothetical protein F383_35344 [Gossypium arboreum]	-	-	-	-	-	-	-
XLOC_017729	5.73	7.61	6.04285	6.3	105	141	113.283	106	TCONS_00028886	PREDICTED: glycine, alanine and asparagine-rich protein-like [Gossypium raimondii]	-	-	-	-	-	-	-
XLOC_017744	3.9	3	2.43709	3.3	18	14	11.4717	14	TCONS_00028910	Cell wall alpha-1,3-glucan synthase mok12 [Gossypium arboreum]	-	-	-	-	-	-	-
XLOC_017755	1.47	2.12	1.11166	3.44	13	19	10.0377	28	TCONS_00028930	PREDICTED: origin of replication complex subunit 6-like [Gossypium hirsutum]	-	-	-	-	GO:0044446//intracellular organelle part;GO:0043226//organelle;GO:0044464//cell part;GO:0043229//intracellular organelle;GO:0044427//chromosomal part;GO:0044422//organelle part;GO:0044424//intracellular part;GO:0005694//chromosome;GO:0005623//cell;GO:0005622//intracellular;GO:0043234//protein complex;GO:0043232//intracellular non-membrane-bounded organelle;GO:0000808//origin recognition complex;G…	GO:1901363//heterocyclic compound binding;GO:0097159//organic cyclic compound binding;GO:0005488//binding;GO:0003676//nucleic acid binding	GO:0006139//nucleobase-containing compound metabolic process;GO:0006725//cellular aromatic compound metabolic process;GO:0006807//nitrogen compound metabolic process;GO:0044238//primary metabolic process;GO:0009987//cellular process;GO:0071704//organic substance metabolic process;GO:0006259//DNA metabolic process;GO:0044237//cellular metabolic process;GO:0090304//nucleic acid metabolic process;GO…
XLOC_017773	4.01	5.72	6.79821	4.7	90.98	131	157.621	97.77	TCONS_00028964	PREDICTED: serine/threonine-protein phosphatase 7 long form homolog [Gossypium hirsutum]	-	-	-	-	-	-	-
XLOC_017847	1.49	1.66	2.15205	1.72	36	39	53.0566	38	TCONS_00029086	bZIP-like protein [Oryza sativa Japonica Group]	-	-	-	-	-	-	-
XLOC_017872	1.82	1.89	2.05229	2.63	24	34	37.283	43	TCONS_00029120	hypothetical protein F383_07908 [Gossypium arboreum]	-	-	-	-	-	-	-
XLOC_017885	122.35	143.39	131.147	133.46	845	1000	924.906	846	TCONS_00029138	hypothetical protein B456_004G287400 [Gossypium raimondii]	-	-	-	-	-	-	-
XLOC_017983	11.59	10.02	9.32081	9.42	330	288	271.019	246	TCONS_00029301	bZIP-like protein [Oryza sativa Japonica Group]	-	-	-	-	-	-	-
XLOC_017996	22.55	21.1	20.4659	22.13	181	171	167.774	163	TCONS_00029324	ATP synthase subunit f, mitochondrial [Gossypium arboreum]	-	-	-	-	GO:0044422//organelle part;GO:0031967//organelle envelope;GO:0005739//mitochondrion;GO:0044455//mitochondrial membrane part;GO:0043226//organelle;GO:0044444//cytoplasmic part;GO:0044424//intracellular part;GO:0016020//membrane;GO:0044425//membrane part;GO:0044429//mitochondrial part;GO:0031090//organelle membrane;GO:0005740//mitochondrial envelope;GO:0043227//membrane-bounded organelle;GO:0031966…	-	GO:0044260//cellular macromolecule metabolic process;GO:0044265//cellular macromolecule catabolic process;GO:0042221//response to chemical;GO:0043623//cellular protein complex assembly;GO:0022607//cellular component assembly;GO:0044699//single-organism process;GO:0043632//modification-dependent macromolecule catabolic process;GO:0055114//oxidation-reduction process;GO:0044763//single-organism cel…
XLOC_018017	0.66	0.68	1.23992	1.31	6.2	6.48	11.9306	11.26	TCONS_00029359	-	-	-	-	-	-	-	-
XLOC_018102	6.61	7.04	13.6962	11.53	40	43	84.6038	64	TCONS_00029502	hypothetical protein F383_30832 [Gossypium arboreum]	-	-	-	-	-	-	-
XLOC_018111	3.99	8.01	8.23766	7.66	34	69	71.6981	60	TCONS_00029516	-	-	-	-	-	-	-	-
XLOC_018121	13.81	18.6	26.9933	28.88	125	170	249.509	240	TCONS_00029536	50S ribosomal L2, chloroplastic [Gossypium arboreum]	-	-	-	-	-	-	-
XLOC_018158	1.4	1.87	2.30882	2.42	17	23	28.6792	27	TCONS_00029591	hypothetical protein F383_14972 [Gossypium arboreum]	-	-	-	-	-	-	-
XLOC_018209	2.98	4.91	5.60104	6.5	40.32	67	77.434	80.67	TCONS_00029671	PREDICTED: autophagy-related protein 9-like isoform X2 [Gossypium hirsutum]	-	-	-	-	-	-	GO:0071822//protein complex subunit organization;GO:0010033//response to organic substance;GO:0006629//lipid metabolic process;GO:0030163//protein catabolic process;GO:0016054//organic acid catabolic process;GO:0006511//ubiquitin-dependent protein catabolic process;GO:0009404//toxin metabolic process;GO:0044710//single-organism metabolic process;GO:0042221//response to chemical;GO:0044237//cellul…
XLOC_018210	3.14	3.07	3.97631	4.01	63.32	62.59	81.9653	74.33	TCONS_00029672	PREDICTED: autophagy-related protein 9-like isoform X1 [Gossypium arboreum]	-	-	-	-	-	-	GO:0016043//cellular component organization;GO:0065003//macromolecular complex assembly;GO:0044265//cellular macromolecule catabolic process;GO:0009062//fatty acid catabolic process;GO:0016054//organic acid catabolic process;GO:0071840//cellular component organization or biogenesis;GO:0044712//single-organism catabolic process;GO:0044282//small molecule catabolic process;GO:0044267//cellular prot…
XLOC_018217	1.38	1.83	0.684096	2.17	42	54	20.0755	61	TCONS_00029684	Regulator of microtubule dynamics 2 [Gossypium arboreum]	-	-	-	-	GO:0044464//cell part;GO:0005737//cytoplasm;GO:0005622//intracellular;GO:0005623//cell;GO:0044424//intracellular part;GO:0044444//cytoplasmic part	-	-
XLOC_018222	1.53	0.38	0.541576	0.62	8	2	2.86792	3	TCONS_00029692	LINE-1 reverse transcriptase isogeny, partial [Cajanus cajan]	-	-	-	-	-	-	-
XLOC_018238	2.11	0.32	0.456064	0.53	13	2	2.86792	3	TCONS_00029722	PREDICTED: uncharacterized protein LOC107907782 [Gossypium hirsutum]	-	-	-	-	-	-	-
XLOC_018241	1.14	1.34	1.19717	1.75	32	38	34.4151	45	TCONS_00029726	PREDICTED: uncharacterized mitochondrial protein AtMg00810-like [Capsicum annuum]	-	-	-	-	-	-	-
XLOC_018248	2.6	3.86	3.74828	6.33	38	57	55.9245	85	TCONS_00029741	PREDICTED: uncharacterized protein LOC107949130 [Gossypium hirsutum]	-	-	-	-	-	-	-
XLOC_018260	2.46	2.56	2.33733	2.46	37	39	35.8491	34	TCONS_00029763	PREDICTED: uncharacterized mitochondrial protein AtMg00310-like [Gossypium hirsutum]	-	-	-	-	-	-	-
XLOC_018262	0.9	1.34	0.64134	0.49	4	6	2.86792	2	TCONS_00029769	-	-	-	-	-	-	-	-
XLOC_018274	53.91	52.24	46.9034	67.2	326	319	289.66	373	TCONS_00029789	PREDICTED: LRR receptor-like serine/threonine-protein kinase GSO1 [Gossypium arboreum]	-	-	-	-	-	-	-
XLOC_018278	2.21	3.61	5.00245	6.29	26	43	60.2264	68	TCONS_00029794	Cell wall alpha-1,3-glucan synthase mok12 [Gossypium arboreum]	-	-	-	-	-	-	-
XLOC_018292	1.33	1.08	0.171024	0.66	11	9	1.43396	5	TCONS_00029828	-	-	-	-	-	-	-	-
XLOC_018297	3.14	1.71	2.09504	3.42	40	22	27.2453	40	TCONS_00029837	-	-	-	-	-	-	-	-
XLOC_018306	2.29	2.74	2.02378	2.93	36	42	31.5472	44	TCONS_00029859	PREDICTED: cinnamoyl-CoA reductase 1-like [Gossypium hirsutum]	-	-	-	-	-	-	-
XLOC_018309	6.98	5.76	6.14261	8.31	185	154	166.34	202	TCONS_00029864	PREDICTED: inorganic phosphate transporter 1-4-like [Gossypium hirsutum]	-	-	-	-	GO:0016020//membrane;GO:0044425//membrane part;GO:0031224//intrinsic component of membrane	GO:0022804//active transmembrane transporter activity;GO:0022857//transmembrane transporter activity;GO:0015291//secondary active transmembrane transporter activity;GO:0005215//transporter activity	GO:0044765//single-organism transport;GO:0006810//transport;GO:1902578//single-organism localization;GO:0006820//anion transport;GO:0051234//establishment of localization;GO:0044699//single-organism process;GO:0044763//single-organism cellular process;GO:0009987//cellular process;GO:0006811//ion transport;GO:0051179//localization;GO:0015698//inorganic anion transport
XLOC_018323	2.48	2.01	1.73874	2.85	72	58.81	51.6226	76	TCONS_00029894	PREDICTED: expansin-like B1 [Gossypium hirsutum]	-	-	-	-	-	-	-
XLOC_018332	0.78	0.64	0.598584	0.39	11	9	8.60377	5	TCONS_00029908	contains similarity to reverse trancriptase, related [Medicago truncatula]	-	-	-	-	-	-	-
XLOC_018334	0.5	1.67	0.698348	0.97	5	17	7.16981	9	TCONS_00029910	NAC domain-containing protein 78 [Aegilops tauschii]	-	-	-	-	-	-	-
XLOC_018338	4.85	6.93	6.55592	5.42	242	349	334.113	248	TCONS_00029918	non-ltr retroelement reverse transcriptase [Rosa rugosa]	-	-	-	-	-	-	-
XLOC_018339	2.25	1.86	0.78386	3.06	12	10	4.30189	15	TCONS_00029920	PREDICTED: transcription factor MYC2 [Gossypium hirsutum]	-	-	-	-	-	GO:0005515//protein binding;GO:0005488//binding;GO:1901363//heterocyclic compound binding;GO:0097159//organic cyclic compound binding;GO:0003676//nucleic acid binding	-
XLOC_018364	3.07	3.03	3.32072	3.34	70.22	73.94	80.3019	75.61	TCONS_00029963	PREDICTED: protein SPA1-RELATED 2-like isoform X3 [Gossypium hirsutum]	-	-	-	-	-	-	-
XLOC_018409	1.48	1.99	2.06654	1.71	65.47	89	93.2075	69.28	TCONS_00030047	PREDICTED: NADH dehydrogenase [ubiquinone] 1 alpha subcomplex subunit 9, mitochondrial [Gossypium raimondii]	Metabolism	Energy metabolism	ko00190//Oxidative phosphorylation	K03953	GO:0031966//mitochondrial membrane;GO:0005623//cell;GO:0043231//intracellular membrane-bounded organelle;GO:0043227//membrane-bounded organelle;GO:0005737//cytoplasm;GO:0044446//intracellular organelle part;GO:0043229//intracellular organelle;GO:0044444//cytoplasmic part;GO:0005622//intracellular;GO:0016020//membrane;GO:0044429//mitochondrial part;GO:0031090//organelle membrane;GO:0044455//mitoch…	GO:1901363//heterocyclic compound binding;GO:0005488//binding;GO:0036094//small molecule binding;GO:0097159//organic cyclic compound binding	GO:0019538//protein metabolic process;GO:0071704//organic substance metabolic process;GO:0042221//response to chemical;GO:0044267//cellular protein metabolic process;GO:0043094//cellular metabolic compound salvage;GO:0044248//cellular catabolic process;GO:0043170//macromolecule metabolic process;GO:0043632//modification-dependent macromolecule catabolic process;GO:0043623//cellular protein comple…
XLOC_018413	9.77	14.99	12.0572	16.17	63.26	98.03	79.7857	96.1	TCONS_00030055	RNAligase isoform 2 [Theobroma cacao]	-	-	-	-	-	GO:0008135//translation factor activity, RNA binding;GO:0016773//phosphotransferase activity, alcohol group as acceptor;GO:0003824//catalytic activity;GO:0032549//ribonucleoside binding;GO:0005488//binding;GO:0097367//carbohydrate derivative binding;GO:0016772//transferase activity, transferring phosphorus-containing groups;GO:1901363//heterocyclic compound binding;GO:0008452//RNA ligase activity…	GO:0043170//macromolecule metabolic process;GO:0034641//cellular nitrogen compound metabolic process;GO:0044260//cellular macromolecule metabolic process;GO:0010467//gene expression;GO:0044237//cellular metabolic process;GO:0009058//biosynthetic process;GO:1901360//organic cyclic compound metabolic process;GO:0006796//phosphate-containing compound metabolic process;GO:0034645//cellular macromolec…
XLOC_018415	3.2	4.14	2.66513	4.08	59	77	50.1887	69	TCONS_00030057	Zinc finger CCCH-type antiviral 1 [Gossypium arboreum]	-	-	-	-	-	-	-
XLOC_018417	2	2.84	1.82426	4.73	101	101	64.5283	92	TCONS_00030059	PREDICTED: alpha-amylase-like [Gossypium hirsutum]	-	-	-	-	-	-	-
XLOC_018441	2.9	2.25	2.47985	3.52	21.72	17	18.9426	24.18	TCONS_00030092	PREDICTED: luminal-binding protein 5-like [Gossypium raimondii]	Genetic Information Processing	Folding, sorting and degradation	ko04141//Protein processing in endoplasmic reticulum;ko03060//Protein export	K09490	-	GO:1901363//heterocyclic compound binding;GO:0001882//nucleoside binding;GO:0036094//small molecule binding;GO:0097367//carbohydrate derivative binding;GO:0032549//ribonucleoside binding;GO:0005488//binding;GO:0097159//organic cyclic compound binding;GO:0032550//purine ribonucleoside binding;GO:0001883//purine nucleoside binding	-
XLOC_018442	4.3	4.25	4.93119	4.4	33	33	38.717	31	TCONS_00030093	Golgin subfamily A member 5 [Gossypium arboreum]	-	-	-	-	-	-	-
XLOC_018443	2.07	1.8	2.30882	1.13	51	44	57.3585	25	TCONS_00030095	PREDICTED: LOW QUALITY PROTEIN: protein NLP6-like [Gossypium hirsutum]	-	-	-	-	-	-	-
XLOC_018444	1.97	1.2	2.62237	2.75	21	13	28.6792	27	TCONS_00030098	Aspartate--tRNA ligase [Gossypium arboreum]	-	-	-	-	-	-	-
XLOC_018445	17.4	14.6	15.4777	18.57	170	147	154.868	161.45	TCONS_00030100	PREDICTED: probable inactive ATP-dependent zinc metalloprotease FTSHI 1, chloroplastic [Gossypium hirsutum]	-	-	-	-	GO:0044435//plastid part;GO:0009526//plastid envelope;GO:0043229//intracellular organelle;GO:0005737//cytoplasm;GO:0005623//cell;GO:0005622//intracellular;GO:0009536//plastid;GO:0031975//envelope;GO:0043231//intracellular membrane-bounded organelle;GO:0031967//organelle envelope;GO:0044446//intracellular organelle part;GO:0044464//cell part;GO:0043227//membrane-bounded organelle;GO:0044424//intra…	GO:0016462//pyrophosphatase activity;GO:0070011//peptidase activity, acting on L-amino acid peptides;GO:0001882//nucleoside binding;GO:0042623//ATPase activity, coupled;GO:0016818//hydrolase activity, acting on acid anhydrides, in phosphorus-containing anhydrides;GO:0016787//hydrolase activity;GO:0097367//carbohydrate derivative binding;GO:0003824//catalytic activity;GO:0032550//purine ribonucleo…	GO:0071704//organic substance metabolic process;GO:0007017//microtubule-based process;GO:0009658//chloroplast organization;GO:0071840//cellular component organization or biogenesis;GO:1902589//single-organism organelle organization;GO:0008152//metabolic process;GO:0044763//single-organism cellular process;GO:0016043//cellular component organization;GO:0006996//organelle organization;GO:0007010//c…
XLOC_018446	10.92	10.4	6.96923	10.89	223.57	221.27	154.509	215.36	TCONS_00030101	PREDICTED: probable inactive ATP-dependent zinc metalloprotease FTSHI 1, chloroplastic [Gossypium arboreum]	-	-	-	-	GO:0044464//cell part;GO:0043229//intracellular organelle;GO:0031975//envelope;GO:0044446//intracellular organelle part;GO:0005622//intracellular;GO:0031967//organelle envelope;GO:0005623//cell;GO:0043226//organelle;GO:0009526//plastid envelope;GO:0043231//intracellular membrane-bounded organelle;GO:0005737//cytoplasm;GO:0044422//organelle part;GO:0043227//membrane-bounded organelle;GO:0044435//p…	GO:0008233//peptidase activity;GO:0016787//hydrolase activity;GO:0016462//pyrophosphatase activity;GO:0036094//small molecule binding;GO:0070011//peptidase activity, acting on L-amino acid peptides;GO:0016817//hydrolase activity, acting on acid anhydrides;GO:0003824//catalytic activity;GO:0016818//hydrolase activity, acting on acid anhydrides, in phosphorus-containing anhydrides;GO:0001883//purin…	GO:0043170//macromolecule metabolic process;GO:0044763//single-organism cellular process;GO:0008152//metabolic process;GO:0007017//microtubule-based process;GO:0009657//plastid organization;GO:0071704//organic substance metabolic process;GO:0044699//single-organism process;GO:0019538//protein metabolic process;GO:0009658//chloroplast organization;GO:0016043//cellular component organization;GO:000…
XLOC_018447	4.67	4.33	3.94781	5	170.38	173	162.554	168.7	TCONS_00030103	RING/U-box protein [Medicago truncatula]	-	-	-	-	-	GO:0005488//binding;GO:0043167//ion binding;GO:0046872//metal ion binding;GO:0046914//transition metal ion binding;GO:0043169//cation binding	-
XLOC_018448	2.67	1.62	2.03804	1.9	40	26	28.6792	22	TCONS_00030107	PREDICTED: PHD and RING finger domain-containing protein C126.07c isoform X6 [Ricinus communis]	-	-	-	-	-	GO:0043169//cation binding;GO:0046914//transition metal ion binding;GO:0046872//metal ion binding;GO:0005488//binding;GO:0043167//ion binding	-
XLOC_018487	0.51	0.98	0.441812	1.55	8	12	5.73585	18	TCONS_00030172	PREDICTED: uncharacterized mitochondrial protein AtMg00310-like [Gossypium arboreum]	-	-	-	-	-	-	-
XLOC_018511	1	0	0	0	8	0	0	0	TCONS_00030207	PREDICTED: uncharacterized mitochondrial protein AtMg00310-like [Gossypium arboreum]	-	-	-	-	-	-	-
XLOC_018534	1.24	0.22	3.1782	4.68	11	2	28.6792	38	TCONS_00030239	-	-	-	-	-	-	-	-
XLOC_018546	0.55	0.44	1.3967	1.44	5	4	12.9057	12	TCONS_00030257	pro-apoptotic serine protease [Gossypium arboreum]	-	-	-	-	-	-	-
XLOC_018555	4.76	4.58	3.49174	4.53	71	69	53.0566	62	TCONS_00030270	Golgin subfamily A member 5 [Gossypium arboreum]	-	-	-	-	-	-	-
XLOC_018586	1.21	0.58	0.726852	0.62	30	14	18.6415	14	TCONS_00030336	non-ltr retroelement reverse transcriptase [Rosa rugosa]	-	-	-	-	-	-	-
XLOC_018595	1.58	0.91	1.02614	1.14	89	52	58.7925	59	TCONS_00030352	PREDICTED: uncharacterized mitochondrial protein AtMg00310-like [Gossypium arboreum]	-	-	-	-	-	-	-
XLOC_018598	16.16	17.62	18.8839	19.58	349	364	397.208	369	TCONS_00030358	PREDICTED: uncharacterized mitochondrial protein AtMg00310-like [Gossypium hirsutum]	-	-	-	-	-	-	-
XLOC_018610	0.48	0.47	0.555828	1.05	7.12	7.12	8.56075	14.35	TCONS_00030377	Non-LTR retroelement reverse transcriptase [Theobroma cacao]	-	-	-	-	-	-	-
XLOC_018612	3.15	7.4	7.4538	5.58	51	121	123.321	83	TCONS_00030379	Retrovirus-related Pol polyprotein from transposon TNT 1-94 [Cajanus cajan]	-	-	-	-	GO:0005623//cell;GO:0043231//intracellular membrane-bounded organelle;GO:0005622//intracellular;GO:0043227//membrane-bounded organelle;GO:0043226//organelle;GO:0043229//intracellular organelle;GO:0044424//intracellular part;GO:0044464//cell part	GO:0005488//binding	-
XLOC_018614	2.67	2.15	2.02378	2.26	85	69.17	65.9623	66	TCONS_00030381	Secretory carrier-associated membrane 1 -like protein [Gossypium arboreum]	-	-	-	-	GO:0031988//membrane-bounded vesicle;GO:0016020//membrane;GO:0030659//cytoplasmic vesicle membrane;GO:0044425//membrane part;GO:0005737//cytoplasm;GO:0012506//vesicle membrane;GO:0043226//organelle;GO:0044446//intracellular organelle part;GO:0043231//intracellular membrane-bounded organelle;GO:0044422//organelle part;GO:0031224//intrinsic component of membrane;GO:0044444//cytoplasmic part;GO:0031…	-	GO:0051234//establishment of localization;GO:0006810//transport;GO:0008104//protein localization;GO:0033036//macromolecule localization;GO:0051179//localization
XLOC_018615	1.95	2.76	3.73403	3.21	24	34	45.8868	36	TCONS_00030384	PREDICTED: N-acetyl-D-glucosamine kinase isoform X2 [Gossypium raimondii]	-	-	-	-	-	-	-
XLOC_018649	4.92	5.89	5.45852	9.16	38	46	43.0189	65	TCONS_00030442	PREDICTED: rop guanine nucleotide exchange factor 14-like isoform X3 [Gossypium hirsutum]	-	-	-	-	-	-	GO:0065007//biological regulation;GO:0008152//metabolic process;GO:0050789//regulation of biological process;GO:0050794//regulation of cellular process;GO:0009987//cellular process;GO:0044699//single-organism process;GO:0044763//single-organism cellular process
XLOC_018650	7.72	5.48	3.77678	7.27	299.11	207	146.852	255.35	TCONS_00030444	PREDICTED: rop guanine nucleotide exchange factor 14-like isoform X1 [Gossypium hirsutum]	-	-	-	-	-	GO:0005085//guanyl-nucleotide exchange factor activity;GO:0005088//Ras guanyl-nucleotide exchange factor activity;GO:0098772//molecular function regulator	GO:0044237//cellular metabolic process;GO:0051336//regulation of hydrolase activity;GO:0009058//biosynthetic process;GO:0044281//small molecule metabolic process;GO:0016053//organic acid biosynthetic process;GO:0043436//oxoacid metabolic process;GO:0009987//cellular process;GO:0000097//sulfur amino acid biosynthetic process;GO:0050793//regulation of developmental process;GO:0019222//regulation of…
XLOC_018684	3.4	3.57	2.92166	3.69	96.16	102	84.6038	95.84	TCONS_00030499	PREDICTED: importin beta-like protein KAP120 isoform X2 [Gossypium hirsutum]	-	-	-	-	GO:0043227//membrane-bounded organelle;GO:0044424//intracellular part;GO:0043226//organelle;GO:0043229//intracellular organelle;GO:0005623//cell;GO:0044464//cell part;GO:0005622//intracellular;GO:0043231//intracellular membrane-bounded organelle	GO:0031267//small GTPase binding;GO:0005488//binding;GO:0051020//GTPase binding;GO:0017016//Ras GTPase binding;GO:0005515//protein binding;GO:0019899//enzyme binding	GO:0044699//single-organism process;GO:0044763//single-organism cellular process;GO:0022402//cell cycle process;GO:0033036//macromolecule localization;GO:1903047//mitotic cell cycle process;GO:1902410//mitotic cytokinetic process;GO:0045184//establishment of protein localization;GO:0032506//cytokinetic process;GO:0008104//protein localization;GO:0006810//transport;GO:0051301//cell division;GO:005…
XLOC_018697	2.75	2.55	1.92402	2.81	16	15	11.4717	15	TCONS_00030524	PREDICTED: plant intracellular Ras-group-related LRR protein 5-like [Gossypium hirsutum]	-	-	-	-	-	-	-
XLOC_018760	16.76	18.54	12.5133	20.59	94	105	71.6981	106	TCONS_00030623	Aspartate--tRNA ligase [Gossypium arboreum]	-	-	-	-	-	-	-
XLOC_018794	10.87	14.57	16.3898	22.48	68	92	104.679	129	TCONS_00030678	UDP-glucuronosyltransferase 2B13 [Gossypium arboreum]	-	-	-	-	-	-	-
XLOC_018812	7.66	6.51	3.94781	9.2	49	42	25.8113	54	TCONS_00030709	PREDICTED: uncharacterized protein LOC108479158 [Gossypium arboreum]	-	-	-	-	-	-	-
XLOC_018838	2.16	1.93	1.82426	1.41	10	9	8.60377	6	TCONS_00030755	-	-	-	-	-	-	-	-
XLOC_018851	2.15	2.89	4.47513	5.78	73	99	154.868	180	TCONS_00030773	PREDICTED: protein HOTHEAD-like [Gossypium hirsutum]	Metabolism	Lipid metabolism	ko00073//Cutin, suberine and wax biosynthesis	K15403	-	GO:0005488//binding;GO:1901363//heterocyclic compound binding;GO:0016832//aldehyde-lyase activity;GO:0097159//organic cyclic compound binding;GO:1901265//nucleoside phosphate binding;GO:0036094//small molecule binding;GO:0016830//carbon-carbon lyase activity;GO:0003824//catalytic activity;GO:0016491//oxidoreductase activity;GO:0016614//oxidoreductase activity, acting on CH-OH group of donors;GO:0…	GO:0044699//single-organism process;GO:0044281//small molecule metabolic process;GO:0044707//single-multicellular organism process;GO:0009987//cellular process;GO:0071704//organic substance metabolic process;GO:0032787//monocarboxylic acid metabolic process;GO:0044763//single-organism cellular process;GO:0044767//single-organism developmental process;GO:0006082//organic acid metabolic process;GO:…
XLOC_018879	3.03	2.34	1.29693	1.65	46	36	20.0755	23	TCONS_00030820	-	-	-	-	-	-	-	-
XLOC_018880	3.27	4.95	4.11883	1.45	49	75	63.0943	20	TCONS_00030822	-	-	-	-	-	-	-	-
XLOC_018887	0.7	0.6	0.655592	0.46	15	13	14.3396	9	TCONS_00030830	F2P16.20-like protein isoform 3, partial [Theobroma cacao]	-	-	-	-	GO:0044424//intracellular part;GO:0043229//intracellular organelle;GO:0043227//membrane-bounded organelle;GO:0043231//intracellular membrane-bounded organelle;GO:0005623//cell;GO:0005622//intracellular;GO:0043226//organelle;GO:0044464//cell part	GO:0042578//phosphoric ester hydrolase activity;GO:0043169//cation binding;GO:0016788//hydrolase activity, acting on ester bonds;GO:0016787//hydrolase activity;GO:0016791//phosphatase activity;GO:0043167//ion binding;GO:0005488//binding;GO:0003824//catalytic activity	GO:0044237//cellular metabolic process;GO:0006325//chromatin organization;GO:0016043//cellular component organization;GO:0010558//negative regulation of macromolecule biosynthetic process;GO:0006796//phosphate-containing compound metabolic process;GO:0016458//gene silencing;GO:0065007//biological regulation;GO:0045892//negative regulation of transcription, DNA-templated;GO:0060255//regulation of …
XLOC_018913	2.21	2.22	0.897876	1.88	41	42	17.2075	32	TCONS_00030875	PREDICTED: uncharacterized mitochondrial protein AtMg00310-like [Gossypium hirsutum]	-	-	-	-	-	-	-
XLOC_018960	0.8	1.58	1.52496	0.87	11	22	21.5094	11	TCONS_00030951	Cysteine-rich RLK (receptor-like protein kinase) 8 [Dorcoceras hygrometricum]	-	-	-	-	-	-	-
XLOC_018985	16.12	14.77	14.6796	19.28	379.4	351.06	352.855	416.51	TCONS_00030995	MuDR family transposase isoform 1 [Theobroma cacao]	-	-	-	-	-	GO:0005488//binding;GO:0097159//organic cyclic compound binding;GO:0046872//metal ion binding;GO:0043167//ion binding;GO:0046914//transition metal ion binding;GO:0043169//cation binding	-
XLOC_019092	0.69	1.71	2.26607	1.38	12	30	40.1509	22	TCONS_00031182	PREDICTED: ubiquinone biosynthesis protein COQ9-B, mitochondrial [Citrus sinensis]	-	-	-	-	-	-	-
XLOC_019122	1.12	0.96	0.584332	1.67	30	26	15.7736	41	TCONS_00031231	PREDICTED: G-type lectin S-receptor-like serine/threonine-protein kinase At1g11410 isoform X1 [Vigna angularis]	-	-	-	-	-	GO:0016740//transferase activity;GO:0003824//catalytic activity;GO:0016772//transferase activity, transferring phosphorus-containing groups;GO:0005488//binding;GO:0016301//kinase activity	GO:0009987//cellular process
XLOC_019346	15.06	27.39	43.5969	29.44	374	675	1085.51	658	TCONS_00031460	Disease resistance protein [Theobroma cacao]	-	-	-	-	-	-	-
XLOC_019402	2.77	2.63	2.56536	1.86	47	45	44.4528	29	TCONS_00031581	PREDICTED: probable WRKY transcription factor 4 [Gossypium raimondii]	-	-	-	-	-	GO:0005488//binding;GO:0097159//organic cyclic compound binding;GO:0001071//nucleic acid binding transcription factor activity;GO:1901363//heterocyclic compound binding;GO:0003677//DNA binding;GO:0003676//nucleic acid binding	GO:0050789//regulation of biological process;GO:0010468//regulation of gene expression;GO:0060255//regulation of macromolecule metabolic process;GO:0019222//regulation of metabolic process;GO:0065007//biological regulation
XLOC_019412	2.36	2.97	1.49646	4.06	62	79	40.1509	98	TCONS_00031600	hypothetical protein F383_36620 [Gossypium arboreum]	-	-	-	-	-	-	-
XLOC_019467	7.96	6.67	6.19962	6.97	381	322	302.566	306	TCONS_00031686	RNA-directed DNA polymerase-like protein [Arabidopsis thaliana]	-	-	-	-	-	-	-
XLOC_019491	1.74	1.65	1.71024	2.07	23	22	22.9434	25	TCONS_00031725	PREDICTED: leucine-rich repeat receptor-like protein kinase PEPR2 [Gossypium hirsutum]	-	-	-	-	-	-	-
XLOC_019509	1.75	2.3	2.53686	2.47	34	45	50.1887	44	TCONS_00031764	PREDICTED: protein FAR1-RELATED SEQUENCE 5-like isoform X1 [Gossypium arboreum]	-	-	-	-	-	GO:0043167//ion binding;GO:0043169//cation binding;GO:0046872//metal ion binding;GO:0046914//transition metal ion binding;GO:0005488//binding	-
XLOC_019531	1.35	0.11	1.28268	2.5	47	4	45.8868	80	TCONS_00031806	Os11g0157000 [Oryza sativa Japonica Group]	Genetic Information Processing	Translation;Folding, sorting and degradation	ko03018//RNA degradation;ko03008//Ribosome biogenesis in eukaryotes	K12619	-	GO:0005488//binding;GO:0003676//nucleic acid binding;GO:1901363//heterocyclic compound binding;GO:0097159//organic cyclic compound binding	GO:1901360//organic cyclic compound metabolic process;GO:0090304//nucleic acid metabolic process;GO:0044238//primary metabolic process;GO:0046483//heterocycle metabolic process;GO:0008152//metabolic process;GO:0006259//DNA metabolic process;GO:0009987//cellular process;GO:0044260//cellular macromolecule metabolic process;GO:0006807//nitrogen compound metabolic process;GO:0043170//macromolecule me…
XLOC_019532	7.16	9.72	7.32553	8.41	81	110.99	84.6038	87.28	TCONS_00031808	plant/MOJ10-14 protein [Medicago truncatula]	-	-	-	-	-	-	-
XLOC_019554	5.72	6.23	6.35639	5.85	168	186	190.717	158	TCONS_00031852	PREDICTED: protein FAR1-RELATED SEQUENCE 5-like isoform X1 [Gossypium hirsutum]	-	-	-	-	-	GO:0046914//transition metal ion binding;GO:0043169//cation binding;GO:0046872//metal ion binding;GO:0005488//binding;GO:0043167//ion binding	-
XLOC_019613	16.12	15.43	8.45144	17.95	91	88	48.7547	93	TCONS_00031948	PREDICTED: uncharacterized protein LOC107889965 [Gossypium hirsutum]	-	-	-	-	-	-	-
XLOC_019622	3.13	2.4	3.12119	2.8	119	94	126.189	86	TCONS_00031963	PREDICTED: LOW QUALITY PROTEIN: retrovirus-related Pol polyprotein from transposon TNT 1-94 [Solanum pennellii]	-	-	-	-	-	-	-
XLOC_019624	6.5	6.56	7.96687	6.42	139	161	192.151	135	TCONS_00031966	isoaspartyl peptidase/L-asparaginase [Medicago truncatula]	-	-	-	-	-	GO:0003824//catalytic activity	-
XLOC_019636	16.58	13.42	13.4681	17.93	510	416.67	423.019	506.15	TCONS_00031988	ion channel pollux-like protein [Medicago truncatula]	-	-	-	-	-	-	-
XLOC_019701	4.27	3.84	2.93591	4.56	261	237	183.547	256	TCONS_00032104	non-ltr retroelement reverse transcriptase [Rosa rugosa]	-	-	-	-	-	-	-
XLOC_019702	3.65	3.56	1.753	4.44	76	74.74	37.283	84.76	TCONS_00032105	PREDICTED: pentatricopeptide repeat-containing protein At1g61870, mitochondrial-like [Gossypium arboreum]	-	-	-	-	-	-	-
XLOC_019708	1.66	3.16	2.95017	3.27	26	50	47.3208	47	TCONS_00032114	Golgin subfamily A member 5 [Gossypium arboreum]	-	-	-	-	-	-	-
XLOC_019712	8.17	9.46	8.99302	8.61	361	422	405.811	349	TCONS_00032121	non-ltr retroelement reverse transcriptase [Rosa rugosa]	-	-	-	-	-	-	-
XLOC_019765	0.92	1.52	0.14252	0.56	9	15	1.43396	5	TCONS_00032221	PREDICTED: uncharacterized protein LOC107889113 isoform X1 [Gossypium hirsutum]	-	-	-	-	-	-	-
XLOC_019766	9.57	20.38	22.0479	21.3	159	342	374.264	325	TCONS_00032223	PREDICTED: uncharacterized mitochondrial protein AtMg00310-like [Gossypium hirsutum]	-	-	-	-	-	-	-
XLOC_019768	0.63	1.12	0.883624	0.41	5	9	7.16981	3	TCONS_00032226	hypothetical protein B456_006G097800 [Gossypium raimondii]	-	-	-	-	-	-	-
XLOC_019800	3.28	2.23	1.93827	4.88	76.1	52.3	45.7577	103.82	TCONS_00032288	hypothetical protein F383_22071 [Gossypium arboreum]	-	-	-	-	-	-	-
XLOC_019801	5.11	3.37	2.15205	2.6	30	20	12.9057	14	TCONS_00032290	F-box only 41 [Gossypium arboreum]	-	-	-	-	-	-	-
XLOC_019820	5.67	8.7	8.73648	10.05	51	79	80.3019	83	TCONS_00032321	hypothetical protein F383_20757 [Gossypium arboreum]	-	-	-	-	-	-	-
XLOC_019821	2.87	5.16	2.32308	3.41	33	60	27.2453	36	TCONS_00032323	-	-	-	-	-	-	-	-
XLOC_019827	0.88	1.14	0.769608	1.25	16	21	14.3396	21	TCONS_00032333	hypothetical protein F383_08119 [Gossypium arboreum]	-	-	-	-	-	-	-
XLOC_019829	9.11	8.69	8.5512	14.29	83	82	86.0377	124	TCONS_00032336	-	-	-	-	-	-	-	-
XLOC_019842	0	0.15	0.313544	0.73	0	2	4.30189	9	TCONS_00032359	-	-	-	-	-	-	-	-
XLOC_019860	0.98	0.75	0.755356	2.37	9	7	7.16981	20	TCONS_00032388	-	-	-	-	-	-	-	-
XLOC_019920	8.4	9.59	11.8007	11.02	157	181	225.132	189	TCONS_00032490	Golgin subfamily A member 5 [Gossypium arboreum]	-	-	-	-	-	-	-
XLOC_019931	9.45	16.35	22.1049	14.53	306	535	731.321	432	TCONS_00032508	PREDICTED: gibberellin-regulated protein 9 [Gossypium arboreum]	-	-	-	-	-	-	GO:0009719//response to endogenous stimulus;GO:0044699//single-organism process;GO:0033993//response to lipid;GO:0071229//cellular response to acid chemical;GO:0009987//cellular process;GO:0010033//response to organic substance;GO:0007154//cell communication;GO:0071396//cellular response to lipid;GO:0071495//cellular response to endogenous stimulus;GO:0050789//regulation of biological process;GO:…
XLOC_019952	0.64	1	0.769608	0.8	7	11	8.60377	8	TCONS_00032544	PREDICTED: glycine, alanine and asparagine-rich protein-like [Gossypium raimondii]	-	-	-	-	-	-	-
XLOC_019985	4.33	3	1.21142	3.77	20	14	5.73585	16	TCONS_00032598	-	-	-	-	-	-	-	-
XLOC_020043	3.46	3.78	1.68174	4.31	49	54	24.3774	56	TCONS_00032694	Pre-mRNA-splicing factor brr2 [Gossypium arboreum]	-	-	-	-	-	-	-
XLOC_020100	3.67	4.48	2.72213	3.41	34	42	25.8113	29	TCONS_00032781	Protein htrL [Gossypium arboreum]	-	-	-	-	-	-	-
XLOC_020155	0.59	1.62	1.25418	1.3	4	11	8.60377	8	TCONS_00032892	-	-	-	-	-	-	-	-
XLOC_020161	1.99	2.5	1.95252	2.79	53	67	53.0566	68	TCONS_00032901	Homoaconitase, mitochondrial [Gossypium arboreum]	-	-	-	-	-	GO:0003824//catalytic activity	-
XLOC_020188	0.56	1.95	6.11411	0.77	4	14	44.4528	5	TCONS_00032945	PREDICTED: heavy metal-associated isoprenylated plant protein 25-like isoform X1 [Gossypium hirsutum]	-	-	-	-	-	GO:0005488//binding;GO:0043169//cation binding;GO:0043167//ion binding	GO:0006811//ion transport;GO:0051179//localization;GO:0006812//cation transport;GO:0051234//establishment of localization;GO:0044699//single-organism process;GO:0006810//transport;GO:1902578//single-organism localization;GO:0044765//single-organism transport
XLOC_020234	1.18	2.04	1.36819	1.82	16	28	17.2075	23	TCONS_00033023	PREDICTED: beta-1,6-galactosyltransferase GALT31A-like isoform X2 [Gossypium hirsutum]	-	-	-	-	GO:0016020//membrane	GO:0016740//transferase activity;GO:0003824//catalytic activity	GO:0009059//macromolecule biosynthetic process;GO:0008152//metabolic process;GO:0044237//cellular metabolic process;GO:0009058//biosynthetic process;GO:0044260//cellular macromolecule metabolic process;GO:0043170//macromolecule metabolic process;GO:0044249//cellular biosynthetic process;GO:0044699//single-organism process;GO:0044238//primary metabolic process;GO:0034645//cellular macromolecule bi…
XLOC_020245	1.64	0.58	0.826616	0.89	14	5	7.16981	7	TCONS_00033039	Gramicidin S synthase 2 [Gossypium arboreum]	-	-	-	-	-	-	-
XLOC_020249	8.16	7.26	4.54639	8.25	133.52	120	76	124	TCONS_00033045	mcfF [Gossypium arboreum]	-	-	-	-	GO:0016020//membrane	-	-
XLOC_020250	9.22	8.56	7.01199	6.23	109	101	78.8679	63.14	TCONS_00033047	mcfF [Gossypium arboreum]	-	-	-	-	GO:0031224//intrinsic component of membrane;GO:0044425//membrane part;GO:0016020//membrane	-	GO:0051234//establishment of localization;GO:0051179//localization
XLOC_020279	0.49	0.49	1.15441	1.08	3	3	7.16981	6	TCONS_00033098	PREDICTED: protein ABCI12, chloroplastic isoform X2 [Gossypium raimondii]	-	-	-	-	GO:0005737//cytoplasm;GO:0009536//plastid;GO:0043227//membrane-bounded organelle;GO:0044425//membrane part;GO:0043231//intracellular membrane-bounded organelle;GO:0044424//intracellular part;GO:0005623//cell;GO:0005622//intracellular;GO:0031224//intrinsic component of membrane;GO:0044464//cell part;GO:0043229//intracellular organelle;GO:0043226//organelle;GO:0044444//cytoplasmic part;GO:0016020//…	-	GO:0043170//macromolecule metabolic process;GO:0044723//single-organism carbohydrate metabolic process;GO:0050789//regulation of biological process;GO:0044042//glucan metabolic process;GO:0005982//starch metabolic process;GO:0005975//carbohydrate metabolic process;GO:0044699//single-organism process;GO:0006073//cellular glucan metabolic process;GO:0008152//metabolic process;GO:0044262//cellular c…
XLOC_020360	5.76	9.6	9.5916	9.18	44	74	74.7811	64.34	TCONS_00033235	Cellulose synthase-like protein E1 [Gossypium arboreum]	-	-	-	-	-	-	-
XLOC_020361	3.73	2.77	1.31118	3.72	36	27	12.9057	33	TCONS_00033236	PREDICTED: cellulose synthase-like protein G2 isoform X1 [Gossypium hirsutum]	-	-	-	-	-	-	-
XLOC_020464	0.2	0	0.99764	0.89	2	0	10.0377	8	TCONS_00033409	-	-	-	-	-	-	-	-
XLOC_020511	1.02	1.23	0.598584	1.12	19	23	11.4717	19	TCONS_00033472	-	-	-	-	-	-	-	-
XLOC_020515	5.14	6.4	6.34214	6.17	247	311	309.736	272	TCONS_00033486	bZIP-like protein [Oryza sativa Japonica Group]	-	-	-	-	-	-	-
XLOC_020526	2.02	2.25	2.45134	2.14	76	84	94.6415	74	TCONS_00033504	non-ltr retroelement reverse transcriptase [Rosa rugosa]	-	-	-	-	-	-	-
XLOC_020554	3.55	3.08	2.59387	3.39	48	42	35.8491	42	TCONS_00033546	methyl-coenzyme m reductase i subunit beta [Gossypium arboreum]	-	-	-	-	-	-	-
XLOC_020561	0.42	0.62	2.05229	0.23	2	3	10.0377	1	TCONS_00033555	contains similarity to reverse trancriptase, related [Medicago truncatula]	-	-	-	-	-	-	-
XLOC_020576	13.04	14.53	4.9882	9.22	40.41	45.46	15.7736	26.23	TCONS_00033576	PREDICTED: uncharacterized protein LOC105783244 isoform X2 [Gossypium raimondii]	-	-	-	-	-	-	-
XLOC_020581	1.37	1.85	2.96442	1.9	11	15	24.3774	14	TCONS_00033583	PREDICTED: uncharacterized protein LOC107949079 [Gossypium hirsutum]	-	-	-	-	-	GO:0003676//nucleic acid binding;GO:0097159//organic cyclic compound binding;GO:0008135//translation factor activity, RNA binding;GO:1901363//heterocyclic compound binding;GO:0005488//binding;GO:0003723//RNA binding	GO:0044267//cellular protein metabolic process;GO:0019538//protein metabolic process;GO:0044260//cellular macromolecule metabolic process;GO:0044249//cellular biosynthetic process;GO:0034641//cellular nitrogen compound metabolic process;GO:0044237//cellular metabolic process;GO:0006412//translation;GO:0043603//cellular amide metabolic process;GO:1901566//organonitrogen compound biosynthetic proce…
XLOC_020590	5.14	4.04	6.47041	6.78	86	68	110.401	104	TCONS_00033594	PREDICTED: L10-interacting MYB domain-containing protein-like [Gossypium arboreum]	-	-	-	-	-	-	-
XLOC_020618	19.69	17.43	25.2546	16.86	151.04	135	197.887	118.7	TCONS_00033636	Contactin-associated protein like 5-2 [Gossypium arboreum]	-	-	-	-	-	-	-
XLOC_020622	1.78	1.96	1.61048	0.97	28	31	25.8113	14	TCONS_00033640	PREDICTED: uncharacterized protein LOC107910809 [Gossypium hirsutum]	-	-	-	-	-	-	-
XLOC_020623	2.44	2.75	1.0689	2.66	29	33	12.9057	29	TCONS_00033641	PREDICTED: glycine, alanine and asparagine-rich protein-like [Gossypium raimondii]	-	-	-	-	-	-	-
XLOC_020633	3.59	1.75	1.05465	4.64	68	33	20.0755	80	TCONS_00033656	PREDICTED: uncharacterized mitochondrial protein AtMg00310-like [Gossypium hirsutum]	-	-	-	-	-	-	-
XLOC_020634	1.16	0.52	0.57008	0.89	20	9	10.0377	14	TCONS_00033658	PREDICTED: mitochondrial import inner membrane translocase subunit TIM22-like [Gossypium raimondii]	-	-	-	-	-	-	-
XLOC_020651	1.02	1.64	1.35394	1.16	21	34	28.6792	22	TCONS_00033682	Amiloride-sensitive cation channel 5 [Gossypium arboreum]	-	-	-	-	-	-	-
XLOC_020652	8.57	9.18	9.19254	10.61	163.88	177.23	179.532	186.17	TCONS_00033683	Disease resistance protein [Theobroma cacao]	-	-	-	-	-	-	-
XLOC_020667	1.8	1.33	2.1378	1.96	20	15	24.3774	20	TCONS_00033708	PREDICTED: probable LRR receptor-like serine/threonine-protein kinase At1g34110 [Gossypium hirsutum]	-	-	-	-	-	-	-
XLOC_020695	2.34	3.88	3.50599	4.83	59	99	90.3396	112	TCONS_00033753	PREDICTED: proline-rich receptor-like protein kinase PERK4 [Nelumbo nucifera]	-	-	-	-	-	-	-
XLOC_020714	1.76	4.37	3.49174	3.13	13.26	34	27.5894	21.67	TCONS_00033781	PREDICTED: exocyst complex component SEC10-like isoform X2 [Gossypium hirsutum]	-	-	-	-	GO:0005622//intracellular;GO:0005623//cell;GO:0044424//intracellular part;GO:0044464//cell part	-	GO:0016192//vesicle-mediated transport;GO:0044699//single-organism process;GO:0009987//cellular process;GO:0051234//establishment of localization;GO:0051179//localization;GO:0006810//transport;GO:0044763//single-organism cellular process;GO:0022406//membrane docking
XLOC_020715	1.47	3.23	1.79575	2.72	23	51	28.6792	39	TCONS_00033783	PREDICTED: exocyst complex component SEC10-like isoform X2 [Gossypium hirsutum]	-	-	-	-	GO:0044464//cell part;GO:0005622//intracellular;GO:0005623//cell;GO:0044424//intracellular part	-	GO:0044763//single-organism cellular process;GO:0009987//cellular process;GO:0051234//establishment of localization;GO:0006810//transport;GO:0044699//single-organism process;GO:0016192//vesicle-mediated transport;GO:0051179//localization;GO:0022406//membrane docking
XLOC_020729	3.79	3.93	3.76253	3.32	159	167	162.038	129	TCONS_00033801	Tripartite motif-containing 59 [Gossypium arboreum]	-	-	-	-	-	GO:0016787//hydrolase activity;GO:0003824//catalytic activity	GO:0071704//organic substance metabolic process;GO:0019538//protein metabolic process;GO:0008152//metabolic process;GO:0043170//macromolecule metabolic process;GO:0044238//primary metabolic process
XLOC_020731	1.4	1.5	2.25182	1.8	51	55	83.7434	60.04	TCONS_00033807	Shaggy-related protein kinase epsilon [Morus notabilis]	-	-	-	-	-	-	-
XLOC_020744	1.98	3.43	3.36347	4.22	24	42	41.5849	47	TCONS_00033833	PREDICTED: uncharacterized protein LOC108473054 [Gossypium arboreum]	-	-	-	-	-	-	-
XLOC_020766	3.89	1.98	1.32544	2.96	112	58	38.717	78	TCONS_00033876	PREDICTED: uncharacterized mitochondrial protein AtMg00310-like [Gossypium arboreum]	-	-	-	-	-	-	-
XLOC_020767	1.55	1.72	1.92402	1.44	34	38	43.0189	29	TCONS_00033878	PREDICTED: golgin subfamily A member 4-like isoform X2 [Gossypium arboreum]	-	-	-	-	-	-	-
XLOC_020781	23.08	19.52	37.383	35.92	176.82	151.01	292.528	252.61	TCONS_00033896	PREDICTED: actin-depolymerizing factor [Gossypium hirsutum]	-	-	-	-	GO:0043232//intracellular non-membrane-bounded organelle;GO:0044424//intracellular part;GO:0005622//intracellular;GO:0044464//cell part;GO:0005856//cytoskeleton;GO:0043226//organelle;GO:0043229//intracellular organelle;GO:0043228//non-membrane-bounded organelle;GO:0005623//cell	GO:0008092//cytoskeletal protein binding;GO:0005515//protein binding;GO:0005488//binding	GO:0030036//actin cytoskeleton organization;GO:0030029//actin filament-based process;GO:1902589//single-organism organelle organization;GO:0071822//protein complex subunit organization;GO:0071840//cellular component organization or biogenesis;GO:0016043//cellular component organization;GO:0007010//cytoskeleton organization;GO:0044763//single-organism cellular process;GO:0043933//macromolecular co…
XLOC_020783	1.7	0.88	0.755356	1.46	57	30	25.8113	45	TCONS_00033898	bZIP-like protein [Oryza sativa Japonica Group]	-	-	-	-	-	-	-
XLOC_020806	7.6	6.94	7.51081	6.68	362	334	365.66	292	TCONS_00033938	RNA-directed DNA polymerase (Reverse transcriptase) [Medicago truncatula]	-	-	-	-	-	-	-
XLOC_020830	1.71	2.35	2.22331	1.94	67.6	93.71	89.5223	70.17	TCONS_00033979	-	-	-	-	-	-	-	-
XLOC_020857	1.72	1.47	1.73874	1.26	85	73	87.4717	57	TCONS_00034021	LINE-1 reverse transcriptase isogeny [Cajanus cajan]	-	-	-	-	-	-	-
XLOC_020887	3.62	2.64	4.09033	3.01	219	161	252.377	167	TCONS_00034069	non-ltr retroelement reverse transcriptase [Rosa rugosa]	-	-	-	-	-	-	-
XLOC_020910	1.49	2.02	1.71024	1.87	35.42	48.44	41.5849	40.77	TCONS_00034100	PREDICTED: protein FAR1-RELATED SEQUENCE 8-like [Gossypium hirsutum]	-	-	-	-	GO:0044424//intracellular part;GO:0044464//cell part;GO:0043231//intracellular membrane-bounded organelle;GO:0043227//membrane-bounded organelle;GO:0005622//intracellular;GO:0005623//cell;GO:0043229//intracellular organelle;GO:0043226//organelle	GO:0043169//cation binding;GO:0005488//binding;GO:0046872//metal ion binding;GO:0043167//ion binding;GO:0046914//transition metal ion binding	GO:0044260//cellular macromolecule metabolic process;GO:0018193//peptidyl-amino acid modification;GO:0018205//peptidyl-lysine modification;GO:0006464//cellular protein modification process;GO:0019538//protein metabolic process;GO:0044267//cellular protein metabolic process;GO:0044238//primary metabolic process;GO:0043412//macromolecule modification;GO:0003006//developmental process involved in re…
XLOC_020917	1.33	1.14	1.38244	1.57	23	20	24.3774	25	TCONS_00034110	gag-pol polyprotein [Vitis vinifera]	-	-	-	-	-	-	-
XLOC_020918	2.62	3.24	2.69363	5.72	62.9	78.7	66.0913	126.18	TCONS_00034111	Thimet oligopeptidase [Gossypium arboreum]	-	-	-	-	-	-	-
XLOC_020943	2.24	3.71	1.3967	3.64	54	89	32.9811	78	TCONS_00034153	PREDICTED: uncharacterized mitochondrial protein AtMg00810-like [Gossypium arboreum]	Metabolism	Global and Overview;Energy metabolism;Carbohydrate metabolism	ko01200//Carbon metabolism;ko01230//Biosynthesis of amino acids;ko00010//Glycolysis / Gluconeogenesis;ko00710//Carbon fixation in photosynthetic organisms;ko00051//Fructose and mannose metabolism;ko00030//Pentose phosphate pathway	K01623	-	-	-
XLOC_020963	2.86	1.75	1.71024	1.52	47	29	28.6792	23	TCONS_00034185	PREDICTED: histone deacetylase 9-like [Gossypium hirsutum]	-	-	-	-	GO:0043227//membrane-bounded organelle;GO:0043229//intracellular organelle;GO:0043226//organelle;GO:0005623//cell;GO:0043231//intracellular membrane-bounded organelle;GO:0005622//intracellular;GO:0044424//intracellular part;GO:0044464//cell part	GO:0034979//NAD-dependent protein deacetylase activity;GO:0003824//catalytic activity;GO:0019213//deacetylase activity;GO:0016810//hydrolase activity, acting on carbon-nitrogen (but not peptide) bonds;GO:0033558//protein deacetylase activity;GO:0017136//NAD-dependent histone deacetylase activity;GO:0016811//hydrolase activity, acting on carbon-nitrogen (but not peptide) bonds, in linear amides;GO…	GO:0010468//regulation of gene expression;GO:0009058//biosynthetic process;GO:0019538//protein metabolic process;GO:0043933//macromolecular complex subunit organization;GO:0044237//cellular metabolic process;GO:0008152//metabolic process;GO:0043412//macromolecule modification;GO:0044267//cellular protein metabolic process;GO:0071704//organic substance metabolic process;GO:0016575//histone deacety…
XLOC_020989	3.31	3.98	3.66277	3.75	99	120	111.849	103	TCONS_00034225	Baculoviral IAP repeat-containing 6 [Gossypium arboreum]	-	-	-	-	-	-	-
XLOC_020991	5.11	7.26	3.54875	6.88	40.48	58	28.6792	50	TCONS_00034230	BnaA06g04970D [Brassica napus]	-	-	-	-	-	-	-
XLOC_020993	6.22	7.18	6.32789	6.33	136.19	152.9	137.044	122.34	TCONS_00034235	PREDICTED: protein FAR1-RELATED SEQUENCE 11 [Gossypium arboreum]	-	-	-	-	GO:0043226//organelle;GO:0043229//intracellular organelle;GO:0005622//intracellular;GO:0044464//cell part;GO:0043231//intracellular membrane-bounded organelle;GO:0043227//membrane-bounded organelle;GO:0005623//cell;GO:0044424//intracellular part	GO:0005488//binding;GO:0043169//cation binding;GO:0043167//ion binding;GO:0046914//transition metal ion binding;GO:0046872//metal ion binding	-
XLOC_021025	1.57	0.78	0.370552	1.14	12	6	2.86792	8	TCONS_00034291	PREDICTED: CASP-like protein 5A1 [Gossypium arboreum]	-	-	-	-	-	-	-
XLOC_021033	0.91	1.56	1.0404	0.99	11	19	12.9057	11	TCONS_00034302	PREDICTED: nipped-B-like protein B isoform X1 [Gossypium hirsutum]	-	-	-	-	-	GO:0043169//cation binding;GO:0005488//binding;GO:0043167//ion binding;GO:0046872//metal ion binding	GO:0032501//multicellular organismal process;GO:0007049//cell cycle;GO:0071840//cellular component organization or biogenesis;GO:0044237//cellular metabolic process;GO:0032502//developmental process;GO:0051276//chromosome organization;GO:0009987//cellular process;GO:0044763//single-organism cellular process;GO:0009790//embryo development;GO:0048856//anatomical structure development;GO:0044699//si…
XLOC_021049	2.33	1.07	2.43709	1.71	43	20	45.8868	29	TCONS_00034326	PREDICTED: protein RETICULATA-RELATED 5, chloroplastic-like [Gossypium hirsutum]	-	-	-	-	-	-	-
XLOC_021062	1.56	0.99	0.883624	1.21	42	27	24.3774	30	TCONS_00034348	F27F5.21 [Arabidopsis thaliana]	-	-	-	-	-	-	-
XLOC_021080	4.57	3.58	3.12119	4.79	82	65	57.3585	79	TCONS_00034380	Myosin-1 [Gossypium arboreum]	-	-	-	-	-	-	-
XLOC_021104	13.01	12.6	13.5537	10.88	679	664	722.717	521	TCONS_00034423	PREDICTED: uncharacterized mitochondrial protein AtMg00310-like [Gossypium hirsutum]	-	-	-	-	-	-	-
XLOC_021149	1.55	1.53	0.3563	1.27	12	12	2.86792	9	TCONS_00034491	-	-	-	-	-	-	-	-
XLOC_021270	4.41	5.05	3.74828	4.87	89.21	103.19	77.3623	90.43	TCONS_00034683	non-ltr retroelement reverse transcriptase [Rosa rugosa]	-	-	-	-	-	-	-
XLOC_021309	0.77	0.95	0.983388	1.46	12	15	15.7736	21	TCONS_00034747	PREDICTED: mitochondrial succinate-fumarate transporter 1-like [Gossypium hirsutum]	-	-	-	-	GO:0005622//intracellular;GO:0031967//organelle envelope;GO:0043231//intracellular membrane-bounded organelle;GO:0043227//membrane-bounded organelle;GO:0044425//membrane part;GO:0019866//organelle inner membrane;GO:0043229//intracellular organelle;GO:0043226//organelle;GO:0031975//envelope;GO:0044424//intracellular part;GO:0005623//cell;GO:0044422//organelle part;GO:0016020//membrane;GO:0044464//…	GO:0005310//dicarboxylic acid transmembrane transporter activity;GO:0008514//organic anion transmembrane transporter activity;GO:0046943//carboxylic acid transmembrane transporter activity;GO:0015556//C4-dicarboxylate transmembrane transporter activity;GO:0008509//anion transmembrane transporter activity;GO:0005342//organic acid transmembrane transporter activity;GO:0022891//substrate-specific tr…	GO:0051179//localization;GO:0046942//carboxylic acid transport;GO:0071702//organic substance transport;GO:0006835//dicarboxylic acid transport;GO:0044699//single-organism process;GO:0044765//single-organism transport;GO:0009987//cellular process;GO:0051234//establishment of localization;GO:0015711//organic anion transport;GO:0006811//ion transport;GO:0044763//single-organism cellular process;GO:0…
XLOC_021377	0.71	0.94	0.669844	1.21	6	8	5.73585	9	TCONS_00034864	Transcription factor GLABRA 3 -like protein [Gossypium arboreum]	-	-	-	-	-	-	-
XLOC_021420	1	0.63	1.59622	1.29	11	7	17.2075	13	TCONS_00034938	-	-	-	-	-	-	-	-
XLOC_021430	2.34	3.28	2.86465	3.64	17	23	20.0755	23	TCONS_00034955	PREDICTED: uncharacterized protein LOC107940163 [Gossypium hirsutum]	-	-	-	-	-	-	-
XLOC_021538	4.03	4.44	4.46088	4.79	108.46	121	121.887	119.46	TCONS_00035131	PREDICTED: protein FAR1-RELATED SEQUENCE 7-like isoform X1 [Gossypium hirsutum]	-	-	-	-	-	GO:0005488//binding;GO:0043169//cation binding;GO:0043167//ion binding;GO:0046872//metal ion binding;GO:0046914//transition metal ion binding	-
XLOC_021578	4.22	4.79	4.33261	6.02	81	97	88.9057	109	TCONS_00035198	Guanine nucleotide exchange factor SDC25 [Gossypium arboreum]	-	-	-	-	-	GO:0003824//catalytic activity	-
XLOC_021599	19.86	18.04	14.6511	19.74	500	459	374.264	455	TCONS_00035229	MuDR family transposase isoform 1 [Theobroma cacao]	-	-	-	-	-	GO:0043167//ion binding;GO:0046872//metal ion binding;GO:0043169//cation binding;GO:0005488//binding;GO:0097159//organic cyclic compound binding;GO:0046914//transition metal ion binding	-
XLOC_021611	4.39	4.73	6.57017	5.8	89.02	97	136.226	108.07	TCONS_00035250	PREDICTED: transcription factor BIM1-like isoform X2 [Gossypium arboreum]	-	-	-	-	-	-	-
XLOC_021612	4.4	5.98	5.72931	7.64	27	37	35.8491	43	TCONS_00035251	-	-	-	-	-	-	-	-
XLOC_021615	4.04	3.3	2.1093	4.46	63	53	32.9811	64	TCONS_00035257	PREDICTED: 60S ribosomal protein L7a-2-like [Gossypium arboreum]	Genetic Information Processing	Translation	ko03010//Ribosome	K02936	GO:0005623//cell;GO:0032991//macromolecular complex;GO:0044464//cell part;GO:0044424//intracellular part;GO:0030529//intracellular ribonucleoprotein complex;GO:1990904//ribonucleoprotein complex;GO:0005622//intracellular	-	-
XLOC_022091	4.83	7.77	14.0097	8.86	136	221	402.943	229	TCONS_00035890	bZIP-like protein [Oryza sativa Japonica Group]	-	-	-	-	-	-	-
XLOC_022094	1.45	2.17	1.58197	3.97	54	82	60.2264	136	TCONS_00035897	RNA-directed DNA polymerase [Theobroma cacao]	-	-	-	-	-	-	-
XLOC_022098	1.17	1.7	0.769608	1.2	17	25	11.4717	16	TCONS_00035902	PREDICTED: uncharacterized mitochondrial protein AtMg00310-like [Gossypium hirsutum]	-	-	-	-	-	-	-
XLOC_022110	2.43	1.34	2.08079	1.33	56	31	48.7547	28	TCONS_00035924	PREDICTED: ABC transporter C family member 8-like, partial [Jatropha curcas]	-	-	-	-	GO:0044425//membrane part;GO:0016020//membrane;GO:0031224//intrinsic component of membrane	GO:0032549//ribonucleoside binding;GO:0022804//active transmembrane transporter activity;GO:0015399//primary active transmembrane transporter activity;GO:0036094//small molecule binding;GO:0001883//purine nucleoside binding;GO:0042623//ATPase activity, coupled;GO:0005215//transporter activity;GO:0097367//carbohydrate derivative binding;GO:0016817//hydrolase activity, acting on acid anhydrides;GO:…	GO:0006810//transport;GO:0008152//metabolic process;GO:0044763//single-organism cellular process;GO:0051234//establishment of localization;GO:0044765//single-organism transport;GO:0044699//single-organism process;GO:0051179//localization;GO:1902578//single-organism localization;GO:0009987//cellular process
XLOC_022121	0.32	0.47	1.32544	0	2	3	8.60377	0	TCONS_00035950	PREDICTED: disease resistance protein RGA2-like [Citrus sinensis]	-	-	-	-	-	-	-
XLOC_022149	1.71	3.59	1.59622	2.09	8	16	7.16981	9	TCONS_00036007	Tyrosine--tRNA ligase [Gossypium arboreum]	-	-	-	-	-	GO:0003824//catalytic activity	-
XLOC_022159	1.62	2.37	1.08315	2.23	19	28	12.9057	24	TCONS_00036020	PREDICTED: uncharacterized protein LOC108462508 [Gossypium arboreum]	-	-	-	-	-	-	-
XLOC_022169	2.44	2.79	3.49174	2.14	59.47	68.58	86.8694	47.89	TCONS_00036040	PREDICTED: protein FAR1-RELATED SEQUENCE 6-like [Gossypium hirsutum]	-	-	-	-	GO:0043231//intracellular membrane-bounded organelle;GO:0005623//cell;GO:0043227//membrane-bounded organelle;GO:0044424//intracellular part;GO:0005622//intracellular;GO:0043226//organelle;GO:0043229//intracellular organelle;GO:0044464//cell part	GO:0043169//cation binding;GO:0043167//ion binding;GO:0005488//binding;GO:0046914//transition metal ion binding;GO:0046872//metal ion binding	-
XLOC_022202	15.98	17.98	24.3852	27.09	81	92	126.189	126	TCONS_00036100	PREDICTED: uncharacterized protein LOC108465999 [Gossypium arboreum]	-	-	-	-	-	-	-
XLOC_022206	1.24	1.64	1.73874	1.63	8	12	11.4717	10	TCONS_00036108	-	-	-	-	-	-	-	-
XLOC_022207	2.01	0.76	0.869372	1.51	13	5	5.73585	9	TCONS_00036110	-	-	-	-	-	-	-	-
XLOC_022208	0.45	2.14	1.01189	0.69	5	24	11.4717	7	TCONS_00036111	PREDICTED: glycine, alanine and asparagine-rich protein-like [Gossypium raimondii]	-	-	-	-	-	-	-
XLOC_022239	0.85	1.48	0.912128	0.97	21	37	22.9434	22	TCONS_00036164	Alanyl-tRNA synthetase [Triticum urartu]	-	-	-	-	-	-	-
XLOC_022257	1.32	1.69	2.08079	1.68	18	23	28.6792	21	TCONS_00036195	PREDICTED: uncharacterized mitochondrial protein AtMg00310-like [Gossypium hirsutum]	-	-	-	-	-	-	-
XLOC_022268	3.06	3.17	1.95252	3.63	22	23	14.3396	24	TCONS_00036214	PREDICTED: uncharacterized protein LOC107949079 [Gossypium hirsutum]	-	-	-	-	-	-	-
XLOC_022276	1.92	1.27	0	2.09	6	4	0	6	TCONS_00036229	PREDICTED: proton pump-interactor 1-like isoform X1 [Gossypium hirsutum]	-	-	-	-	GO:0044424//intracellular part;GO:0005623//cell;GO:0044464//cell part;GO:0043226//organelle;GO:0005622//intracellular;GO:0043229//intracellular organelle;GO:0043231//intracellular membrane-bounded organelle;GO:0016020//membrane;GO:0043227//membrane-bounded organelle	-	GO:0050789//regulation of biological process;GO:0051049//regulation of transport;GO:0065007//biological regulation;GO:0032879//regulation of localization;GO:0043269//regulation of ion transport
XLOC_022282	1.05	1.04	2.95017	0.69	5	5	14.3396	3	TCONS_00036236	PREDICTED: CASP-like protein ARALYDRAFT_485429 [Gossypium hirsutum]	-	-	-	-	GO:0016020//membrane;GO:0031224//intrinsic component of membrane;GO:0044425//membrane part	-	-
XLOC_022283	2.55	3	3.99056	6.02	149	177	238.038	323	TCONS_00036237	PREDICTED: truncated transcription factor CAULIFLOWER A-like isoform X2 [Gossypium hirsutum]	-	-	-	-	GO:0043229//intracellular organelle;GO:0044424//intracellular part;GO:0043227//membrane-bounded organelle;GO:0043231//intracellular membrane-bounded organelle;GO:0043226//organelle;GO:0005623//cell;GO:0044464//cell part;GO:0005622//intracellular	GO:0003676//nucleic acid binding;GO:0005515//protein binding;GO:0001071//nucleic acid binding transcription factor activity;GO:0097159//organic cyclic compound binding;GO:0005488//binding;GO:1901363//heterocyclic compound binding	GO:0044249//cellular biosynthetic process;GO:0065007//biological regulation;GO:0044260//cellular macromolecule metabolic process;GO:0044237//cellular metabolic process;GO:0060255//regulation of macromolecule metabolic process;GO:1901576//organic substance biosynthetic process;GO:0008152//metabolic process;GO:0043170//macromolecule metabolic process;GO:0009058//biosynthetic process;GO:0009987//cel…
XLOC_022286	2.12	4.02	0	1.15	7.59	14.54	0	3.77	TCONS_00036240	PREDICTED: uncharacterized protein LOC105783244 isoform X2 [Gossypium raimondii]	-	-	-	-	-	-	-
XLOC_022294	0.75	1.19	1.79575	1.8	10	16	24.3774	22	TCONS_00036256	-	-	-	-	-	-	-	-
XLOC_022301	1.56	1.59	2.8219	1.28	20	20	40.1509	14	TCONS_00036268	PREDICTED: UPF0183 protein At3g51130 isoform X4 [Gossypium raimondii]	-	-	-	-	-	-	-
XLOC_022309	16.99	14.82	13.3541	18.51	193	170	154.868	193	TCONS_00036284	PREDICTED: uncharacterized mitochondrial protein AtMg00310-like [Gossypium arboreum]	-	-	-	-	-	-	-
XLOC_022311	2.69	2.35	3.93355	3.64	25	22	37.283	31	TCONS_00036286	-	-	-	-	-	-	-	-
XLOC_022313	2.52	2.7	2.67938	2.21	61	66	65.9623	49	TCONS_00036289	PREDICTED: nicastrin-like isoform X3 [Gossypium hirsutum]	-	-	-	-	-	-	-
XLOC_022314	7.34	7.22	9.9479	9.79	282	280	390.038	345	TCONS_00036290	BnaC07g48070D [Brassica napus]	-	-	-	-	-	GO:0005488//binding	-
XLOC_022325	2.44	1.93	1.14016	2.75	90	72	43.0189	93	TCONS_00036303	bZIP-like protein [Oryza sativa Japonica Group]	-	-	-	-	-	-	-
XLOC_022332	2.27	2.05	3.563	2.11	34	31	54.4906	29	TCONS_00036313	Os07g0613900 [Oryza sativa Japonica Group]	-	-	-	-	-	-	-
XLOC_022340	4.8	6.05	7.04049	6.52	132.52	160.28	190.545	167.18	TCONS_00036327	Auxin F-box protein 5 isoform 2 [Theobroma cacao]	-	-	-	-	-	-	-
XLOC_022343	3.35	4.89	5.71505	3.44	34	50	59.1079	32	TCONS_00036332	PREDICTED: cytochrome c oxidase assembly factor 4 homolog, mitochondrial isoform X2 [Cucumis sativus]	-	-	-	-	GO:0044464//cell part;GO:0005623//cell;GO:0044424//intracellular part;GO:0005622//intracellular;GO:0043231//intracellular membrane-bounded organelle;GO:0043226//organelle;GO:0043229//intracellular organelle;GO:0043227//membrane-bounded organelle	-	-
XLOC_022357	2.68	1.57	4.50363	4.63	30	18	51.6226	48	TCONS_00036350	Elongation factor P [Gossypium arboreum]	-	-	-	-	-	-	GO:0044237//cellular metabolic process;GO:1901576//organic substance biosynthetic process;GO:0071704//organic substance metabolic process;GO:0008152//metabolic process;GO:0044249//cellular biosynthetic process;GO:0009987//cellular process;GO:0009058//biosynthetic process
XLOC_022367	2	1.95	1.05465	1.2	24	22	12.9057	14	TCONS_00036369	Ribonuclease H-like superfamily protein [Theobroma cacao]	-	-	-	-	-	-	-
XLOC_022398	1.6	2.66	1.81	1.09	29	46	32.9811	19	TCONS_00036423	PREDICTED: serine/threonine-protein phosphatase 4 regulatory subunit 3-like isoform X2 [Gossypium hirsutum]	-	-	-	-	-	-	-
XLOC_022414	2.38	3.62	3.00717	2.24	82	126	106.113	71	TCONS_00036448	F5A9.24 [Arabidopsis thaliana]	-	-	-	-	-	-	-
XLOC_022420	0.76	2.84	0.826616	0.55	9	34	10.0377	6	TCONS_00036456	PREDICTED: glycine, alanine and asparagine-rich protein-like [Gossypium raimondii]	-	-	-	-	-	-	-
XLOC_022421	0.29	0.34	0.270788	0.64	6	7	5.73585	12	TCONS_00036457	Retrovirus-related Pol polyprotein from transposon TNT 1-94 [Cajanus cajan]	-	-	-	-	-	-	-
XLOC_022434	0	0.63	2.23756	0.35	0	4	14.3396	2	TCONS_00036482	Tyrosine--tRNA ligase [Gossypium arboreum]	-	-	-	-	-	-	-
XLOC_022440	1.08	1.13	1.58197	1.11	52	55	77.434	49	TCONS_00036493	Phenylalanine--tRNA ligase alpha subunit [Gossypium arboreum]	-	-	-	-	-	-	-
XLOC_022441	4.9	5.56	8.59396	4.89	48	55	86.0377	44	TCONS_00036494	Dihydroorotase [Gossypium arboreum]	-	-	-	-	-	-	-
XLOC_022443	1.42	3.07	2.53686	3.66	11	24	20.0755	26	TCONS_00036497	hypothetical protein F383_32383 [Gossypium arboreum]	-	-	-	-	-	-	-
XLOC_022460	1.83	0.96	1.08315	1.27	55	29	32.9811	35	TCONS_00036523	Retrovirus-related Pol polyprotein LINE-1 [Cajanus cajan]	-	-	-	-	-	-	-
XLOC_022462	5.15	6.45	3.80529	5.91	38	48	28.6792	40	TCONS_00036527	hypothetical protein F383_21145 [Gossypium arboreum]	-	-	-	-	-	-	-
XLOC_022465	2.8	3.15	3.39198	2.21	29	33	35.8491	21	TCONS_00036530	F-box only 41 [Gossypium arboreum]	-	-	-	-	-	-	-
XLOC_022483	6.78	7.98	9.52034	8.15	300	357	430.189	331	TCONS_00036566	PREDICTED: uncharacterized mitochondrial protein AtMg00310-like [Gossypium arboreum]	-	-	-	-	-	-	-
XLOC_022498	0.66	1.16	1.14016	1.28	9	16	15.7736	16	TCONS_00036591	ATP-sensitive inward rectifier potassium channel 14 [Gossypium arboreum]	-	-	-	-	-	-	-
XLOC_022502	12.19	17.59	11.4016	14.37	127	184	121.887	138	TCONS_00036596	PREDICTED: glycine, alanine and asparagine-rich protein-like [Gossypium raimondii]	-	-	-	-	-	-	-
XLOC_022527	11.25	13.6	13.6107	9.92	241.66	304.49	296.099	195.74	TCONS_00036638	non-ltr retroelement reverse transcriptase [Rosa rugosa]	-	-	-	-	-	-	-
XLOC_022539	1.34	1.04	0.242284	1.4	23	18	4.30189	22	TCONS_00036656	PREDICTED: centromere protein S [Gossypium raimondii]	-	-	-	-	-	-	-
XLOC_022541	3.3	3.2	2.79339	3.33	115	110	101.811	107.7	TCONS_00036660	PREDICTED: 60S ribosomal protein L7a-like [Gossypium hirsutum]	Genetic Information Processing	Translation	ko03010//Ribosome	K02936	GO:0005623//cell;GO:1990904//ribonucleoprotein complex;GO:0032991//macromolecular complex;GO:0005622//intracellular;GO:0030529//intracellular ribonucleoprotein complex;GO:0044424//intracellular part;GO:0044464//cell part	-	GO:0071840//cellular component organization or biogenesis;GO:0022613//ribonucleoprotein complex biogenesis;GO:0044085//cellular component biogenesis
XLOC_022545	2.63	2.95	1.53922	3.89	34.64	39.28	20.606	46.97	TCONS_00036666	PREDICTED: uncharacterized protein LOC107928339 [Gossypium hirsutum]	-	-	-	-	-	-	-
XLOC_022558	10.08	8.97	8.15215	9.87	118	106	97.5094	106	TCONS_00036689	Beta-galactosidase [Dorcoceras hygrometricum]	-	-	-	-	-	GO:0097159//organic cyclic compound binding;GO:0043167//ion binding;GO:0005488//binding;GO:1901363//heterocyclic compound binding;GO:0003824//catalytic activity	GO:0008152//metabolic process
XLOC_022578	0.41	0	0.28504	1.78	2	0	1.43396	8	TCONS_00036727	Callose synthase 5 -like protein [Gossypium arboreum]	-	-	-	-	GO:0016020//membrane;GO:0005623//cell;GO:0044464//cell part;GO:0071944//cell periphery;GO:0031224//intrinsic component of membrane;GO:0044425//membrane part;GO:0005886//plasma membrane;GO:0044459//plasma membrane part	GO:0016758//transferase activity, transferring hexosyl groups;GO:0016757//transferase activity, transferring glycosyl groups;GO:0035251//UDP-glucosyltransferase activity;GO:0003824//catalytic activity;GO:0008194//UDP-glycosyltransferase activity;GO:0046527//glucosyltransferase activity;GO:0016740//transferase activity	GO:0060284//regulation of cell development;GO:0071555//cell wall organization;GO:0009653//anatomical structure morphogenesis;GO:0022604//regulation of cell morphogenesis;GO:0071669//plant-type cell wall organization or biogenesis;GO:0032989//cellular component morphogenesis;GO:0022607//cellular component assembly;GO:0010927//cellular component assembly involved in morphogenesis;GO:0044707//single…
XLOC_022581	2.44	2.41	0.57008	2.21	6	6	1.43396	5	TCONS_00036732	nucleotidyltransferase domain protein [Medicago truncatula]	-	-	-	-	-	-	-
XLOC_022595	3.41	2.31	0.755356	1.96	19	13	4.30189	10	TCONS_00036761	-	-	-	-	-	-	-	-
XLOC_022597	5.75	5.02	3.22095	6.46	74	63	41.5849	77	TCONS_00036765	p21-activated protein kinase-interacting protein 1 [Gossypium arboreum]	-	-	-	-	-	-	-
XLOC_022645	3.37	3.73	3.36347	3.91	135.26	151.36	137.746	144.16	TCONS_00036844	Retrovirus-related Pol polyprotein from transposon TNT 1-94, partial [Cajanus cajan]	-	-	-	-	-	-	-
XLOC_022648	15.42	20.12	21.4635	18.78	432.17	569.51	614.381	483.12	TCONS_00036850	PREDICTED: protein FAR1-RELATED SEQUENCE 11-like isoform X3 [Gossypium arboreum]	-	-	-	-	-	GO:0043167//ion binding;GO:0043169//cation binding;GO:0046914//transition metal ion binding;GO:0005488//binding;GO:0046872//metal ion binding;GO:0097159//organic cyclic compound binding	-
XLOC_022659	0.36	0.43	1.32544	0.24	5	6	18.6415	3	TCONS_00036862	-	-	-	-	-	-	-	-
XLOC_022667	2.82	2.75	3.07843	2.37	126	124	140.528	97	TCONS_00036878	Armadillo repeat-containing 6 [Gossypium arboreum]	-	-	-	-	-	-	GO:0006996//organelle organization;GO:0016043//cellular component organization;GO:0006325//chromatin organization;GO:0051128//regulation of cellular component organization;GO:0033043//regulation of organelle organization;GO:0022402//cell cycle process;GO:0006355//regulation of transcription, DNA-templated;GO:0045892//negative regulation of transcription, DNA-templated;GO:0071840//cellular compone…
XLOC_022673	1.99	3.66	1.59622	2.17	7	13	5.73585	7	TCONS_00036886	hypothetical protein F383_32383 [Gossypium arboreum]	-	-	-	-	-	-	-
XLOC_022685	2.62	1.9	2.69363	2.6	52	39	54.4906	45	TCONS_00036904	Chaperone DnaK [Gossypium arboreum]	-	-	-	-	-	-	-
XLOC_022695	4.64	3.39	2.25182	2.84	130	96	64.5283	73	TCONS_00036920	RNA-directed DNA polymerase-like protein [Arabidopsis thaliana]	-	-	-	-	-	-	-
XLOC_022735	0.9	0.67	0.470316	1.1	16	12	8.60377	18	TCONS_00036981	PREDICTED: uncharacterized mitochondrial protein AtMg00310-like [Gossypium arboreum]	-	-	-	-	-	-	-
XLOC_022747	3.72	3.88	2.89316	4.27	65	68	50.1887	67	TCONS_00037002	-	-	-	-	-	-	-	-
XLOC_022752	10.2	10.98	20.6512	17.31	138	150	285.358	215	TCONS_00037013	Isoleucine--tRNA ligase [Gossypium arboreum]	-	-	-	-	-	GO:0003824//catalytic activity	-
XLOC_022759	6.55	7.96	9.13554	8.99	108.01	124	146.264	113	TCONS_00037025	PREDICTED: cullin-1-like isoform X2 [Gossypium arboreum]	-	-	-	-	-	-	-
XLOC_022774	0.15	0.82	0.313544	0.57	2	11	4.30189	7	TCONS_00037044	PREDICTED: probable disease resistance protein RPP1 [Gossypium hirsutum]	-	-	-	-	-	-	-
XLOC_022790	1.45	0.42	0.370552	2.3	6.15	1.79	1.57736	6.55	TCONS_00037068	PREDICTED: ferrochelatase-2, chloroplastic-like isoform X2 [Gossypium raimondii]	Metabolism	Metabolism of cofactors and vitamins	ko00860//Porphyrin and chlorophyll metabolism	K01772	-	GO:0016829//lyase activity;GO:0003824//catalytic activity	GO:1901564//organonitrogen compound metabolic process;GO:0046483//heterocycle metabolic process;GO:0051186//cofactor metabolic process;GO:0019438//aromatic compound biosynthetic process;GO:1901576//organic substance biosynthetic process;GO:0008152//metabolic process;GO:1901566//organonitrogen compound biosynthetic process;GO:0071704//organic substance metabolic process;GO:0033013//tetrapyrrole me…
XLOC_022805	4.81	6.85	7.18301	9.83	48	69	73.1321	90	TCONS_00037099	hypothetical protein F383_37213 [Gossypium arboreum]	-	-	-	-	-	-	-
XLOC_022823	7.21	5.59	6.71269	8.33	83	65	78.8679	88	TCONS_00037133	PREDICTED: uncharacterized mitochondrial protein AtMg00310-like [Gossypium hirsutum]	-	-	-	-	-	-	-
XLOC_022847	3.47	3.87	2.42284	6.45	50	44	31.5472	67	TCONS_00037176	RNA-directed DNA polymerase-like protein [Arabidopsis thaliana]	-	-	-	-	-	-	-
XLOC_022852	10.7	12.21	8.4942	13.01	138	159	111.849	154	TCONS_00037189	PREDICTED: uncharacterized protein LOC107960524 [Gossypium hirsutum]	-	-	-	-	-	-	-
XLOC_022866	2.63	2.46	3.67702	3.88	26	25	43.0189	33	TCONS_00037216	DUF674 family protein [Medicago truncatula]	-	-	-	-	-	-	-
XLOC_022875	5.72	5.32	4.43237	5.09	49	46	38.717	40	TCONS_00037228	Glyceraldehyde-3-phosphate dehydrogenase 1 [Gossypium arboreum]	-	-	-	-	-	-	-
XLOC_022878	3.25	5.18	6.29939	4.53	21	34	41.5849	27	TCONS_00037233	-	-	-	-	-	-	-	-
XLOC_022903	1.62	1.77	2.66513	2.98	29	32	48.7547	49	TCONS_00037266	PREDICTED: dolichyl-diphosphooligosaccharide--protein glycosyltransferase subunit 4A-like [Gossypium hirsutum]	-	-	-	-	GO:0016020//membrane;GO:0043226//organelle;GO:0044425//membrane part;GO:0043227//membrane-bounded organelle;GO:0043229//intracellular organelle;GO:0005623//cell;GO:0044422//organelle part;GO:0031090//organelle membrane;GO:0044464//cell part;GO:0031224//intrinsic component of membrane;GO:0005622//intracellular;GO:0044424//intracellular part;GO:0043231//intracellular membrane-bounded organelle	GO:0003824//catalytic activity	-
XLOC_022914	8.54	8.32	5.71505	8.3	65	64	44.4528	58	TCONS_00037280	Calcium-channel cch1 [Gossypium arboreum]	-	-	-	-	-	-	-
XLOC_022952	8.22	7.15	0	0	74	65	0	0	TCONS_00037347	PREDICTED: uncharacterized protein LOC108479086 [Gossypium arboreum]	-	-	-	-	-	-	-
XLOC_022956	1.26	1.96	4.04757	0.85	21	33	68.8302	13	TCONS_00037351	PREDICTED: ribonuclease 1-like [Gossypium raimondii]	-	-	-	-	-	-	-
XLOC_022972	1.9	1.12	3.04993	1.75	110.76	66	182.171	94.02	TCONS_00037375	PREDICTED: disease resistance protein RPS6-like isoform X2 [Gossypium hirsutum]	-	-	-	-	-	-	-
XLOC_022974	7.24	6.08	8.22341	11.46	157	133	182.113	228	TCONS_00037378	PREDICTED: protein VARIATION IN COMPOUND TRIGGERED ROOT growth response-like [Gossypium raimondii]	-	-	-	-	-	-	-
XLOC_022975	2.4	4	3.40623	2.75	140	231	197.887	145	TCONS_00037380	PREDICTED: TMV resistance protein N-like [Gossypium arboreum]	-	-	-	-	-	-	-
XLOC_022981	1.38	0.36	0.199528	0.16	19	5	2.86792	2	TCONS_00037388	PREDICTED: TMV resistance protein N-like [Gossypium arboreum]	-	-	-	-	-	-	-
XLOC_022995	2.19	2.07	1.35394	2.74	31.64	30.28	20.0755	36.31	TCONS_00037407	PREDICTED: LOW QUALITY PROTEIN: pleiotropic drug resistance protein 3-like [Gossypium hirsutum]	-	-	-	-	-	-	-
XLOC_023029	30.06	36.4	15.3067	40.05	193	236	100.377	236	TCONS_00037454	-	-	-	-	-	-	-	-
XLOC_023032	2.07	1.56	1.56772	2.48	100	76	77.434	110	TCONS_00037458	PREDICTED: staphylococcal-like nuclease CAN2, partial [Gossypium raimondii]	-	-	-	-	-	GO:0003824//catalytic activity;GO:0036094//small molecule binding;GO:0097159//organic cyclic compound binding;GO:1901363//heterocyclic compound binding;GO:0005488//binding	GO:0006725//cellular aromatic compound metabolic process;GO:0044237//cellular metabolic process;GO:0006139//nucleobase-containing compound metabolic process;GO:0034641//cellular nitrogen compound metabolic process;GO:0044238//primary metabolic process;GO:0006807//nitrogen compound metabolic process;GO:0090304//nucleic acid metabolic process;GO:0071704//organic substance metabolic process;GO:00431…
XLOC_023123	2.36	2.83	2.35158	3.4	36	38.41	34.4151	39	TCONS_00037620	PREDICTED: tobamovirus multiplication protein 1-like isoform X1 [Gossypium hirsutum]	-	-	-	-	GO:0005773//vacuole;GO:0043226//organelle;GO:0098588//bounding membrane of organelle;GO:0044437//vacuolar part;GO:0044446//intracellular organelle part;GO:0043231//intracellular membrane-bounded organelle;GO:0044464//cell part;GO:0005622//intracellular;GO:0016020//membrane;GO:0005623//cell;GO:0044422//organelle part;GO:0005774//vacuolar membrane;GO:0043229//intracellular organelle;GO:0005737//cyt…	-	GO:0044248//cellular catabolic process;GO:0009056//catabolic process;GO:0044764//multi-organism cellular process;GO:0019058//viral life cycle;GO:0044419//interspecies interaction between organisms;GO:0044237//cellular metabolic process;GO:0016032//viral process;GO:0019079//viral genome replication;GO:0051704//multi-organism process;GO:0044403//symbiosis, encompassing mutualism through parasitism;…
XLOC_023178	1.85	3.33	3.84804	5.37	25	45.35	53.0566	66.53	TCONS_00037714	Uncharacterized protein TCM_029816 [Theobroma cacao]	-	-	-	-	-	-	-
XLOC_023202	1.26	0.71	0.755356	1.28	14	8	8.60377	13	TCONS_00037751	hypothetical protein B456_007G327500 [Gossypium raimondii]	-	-	-	-	-	-	-
XLOC_023218	1.66	5	6.12836	3.67	15	44	54.4906	30	TCONS_00037780	PREDICTED: ubiquitin domain-containing protein 1 [Gossypium raimondii]	-	-	-	-	-	-	-
XLOC_023261	14.37	16.59	15.6487	22.54	57	66.44	63.3955	82.04	TCONS_00037854	PREDICTED: H/ACA ribonucleoprotein complex subunit 3-like protein [Gossypium raimondii]	Genetic Information Processing	Translation	ko03008//Ribosome biogenesis in eukaryotes	K11130	GO:0044446//intracellular organelle part;GO:0043229//intracellular organelle;GO:0043231//intracellular membrane-bounded organelle;GO:0031981//nuclear lumen;GO:0043232//intracellular non-membrane-bounded organelle;GO:0043226//organelle;GO:0044422//organelle part;GO:0043233//organelle lumen;GO:0044464//cell part;GO:0044424//intracellular part;GO:0031974//membrane-enclosed lumen;GO:0030529//intracel…	GO:0005488//binding;GO:0003723//RNA binding;GO:0003676//nucleic acid binding;GO:1901363//heterocyclic compound binding;GO:0097159//organic cyclic compound binding	GO:0009987//cellular process;GO:0071840//cellular component organization or biogenesis;GO:0000741//karyogamy;GO:0034641//cellular nitrogen compound metabolic process;GO:0090304//nucleic acid metabolic process;GO:0016070//RNA metabolic process;GO:1901360//organic cyclic compound metabolic process;GO:0016072//rRNA metabolic process;GO:0006996//organelle organization;GO:0034660//ncRNA metabolic proc…
XLOC_023283	30.8	34.35	28.6323	32.41	349	393	331.245	337	TCONS_00037890	Retrotransposon, unclassified-like protein [Theobroma cacao]	-	-	-	-	-	-	-
XLOC_023329	3.34	4.39	3.94781	3.93	101	134	121.887	109	TCONS_00037971	Pol polyprotein [Gossypium arboreum]	-	-	-	-	-	-	-
XLOC_023340	4.45	5.16	4.2471	5.22	53	62	51.6226	57	TCONS_00037986	Claudin-11 [Gossypium arboreum]	-	-	-	-	-	-	-
XLOC_023353	1.5	2.83	2.40859	2.8	21	40	34.4151	36	TCONS_00038006	PREDICTED: chaperone protein DnaJ-like isoform X2 [Gossypium hirsutum]	-	-	-	-	-	GO:0005488//binding;GO:0005515//protein binding	GO:0044281//small molecule metabolic process;GO:0019637//organophosphate metabolic process;GO:0006091//generation of precursor metabolites and energy;GO:0015979//photosynthesis;GO:0008152//metabolic process;GO:0044238//primary metabolic process;GO:0006793//phosphorus metabolic process;GO:0009987//cellular process;GO:0044763//single-organism cellular process;GO:0044710//single-organism metabolic p…
XLOC_023393	4.58	7.89	5.47277	7.76	27	47	32.9811	42	TCONS_00038074	CTP synthase [Gossypium arboreum]	-	-	-	-	-	-	-
XLOC_023405	4.56	4.92	4.23285	6.39	56	61	53.0566	72	TCONS_00038098	-	-	-	-	-	-	-	-
XLOC_023412	8.27	10.92	11.4729	11.18	162	216	229.434	201	TCONS_00038110	OSJNBa0086O06.14 [Oryza sativa Japonica Group]	-	-	-	-	-	-	-
XLOC_023439	2.08	4.26	4.58915	4.2	14	29	31.5472	26	TCONS_00038156	-	-	-	-	-	-	-	-
XLOC_023447	2.33	1.9	2.55111	1.02	45	37	50.1887	18	TCONS_00038169	PREDICTED: haloacid dehalogenase-like hydrolase domain-containing protein At3g48420 isoform X1 [Gossypium raimondii]	-	-	-	-	GO:0044435//plastid part;GO:0044464//cell part;GO:0043231//intracellular membrane-bounded organelle;GO:0009532//plastid stroma;GO:0043226//organelle;GO:0044446//intracellular organelle part;GO:0005737//cytoplasm;GO:0044422//organelle part;GO:0009536//plastid;GO:0043229//intracellular organelle;GO:0043227//membrane-bounded organelle;GO:0005623//cell;GO:0005622//intracellular;GO:0044444//cytoplasmi…	GO:0003824//catalytic activity	GO:0044237//cellular metabolic process;GO:0009987//cellular process;GO:0008152//metabolic process
XLOC_023465	2.18	3.63	1.0974	1.81	25	42	12.9057	19	TCONS_00038197	hypothetical protein F383_18236 [Gossypium arboreum]	-	-	-	-	-	-	-
XLOC_023490	2.52	2.65	2.09504	1.97	32	34	27.2453	23	TCONS_00038239	Deneddylase UL48 [Gossypium arboreum]	-	-	-	-	-	-	-
XLOC_023500	0.91	1.8	1.15441	1.88	10	20	12.9057	19	TCONS_00038255	non-ltr retroelement reverse transcriptase [Rosa rugosa]	-	-	-	-	-	-	-
XLOC_023518	0.71	1.06	0.627088	0.49	8	12	7.16981	5	TCONS_00038283	PREDICTED: cinnamoyl-CoA reductase 1-like [Gossypium hirsutum]	-	-	-	-	-	-	-
XLOC_023536	3.6	2.44	2.86465	3.07	51	35	41.5849	40	TCONS_00038317	retrotransposon protein [Hypericum perforatum]	-	-	-	-	-	-	-
XLOC_023538	1.21	1.16	0.940632	1.11	56	54	44.4528	47	TCONS_00038320	PREDICTED: uncharacterized mitochondrial protein AtMg00310-like [Gossypium hirsutum]	-	-	-	-	-	-	-
XLOC_023541	5.01	7.12	6.22813	6.51	78	112	98.9434	93	TCONS_00038326	Chorismate synthase [Gossypium arboreum]	-	-	-	-	-	GO:0003824//catalytic activity	-
XLOC_023556	5.34	6.1	5.91458	4.92	52	60	58.7925	44	TCONS_00038353	PREDICTED: auxin-responsive protein IAA13-like isoform X1 [Gossypium hirsutum]	Environmental Information Processing	Signal transduction	ko04075//Plant hormone signal transduction	K14484	GO:0043227//membrane-bounded organelle;GO:0044464//cell part;GO:0005623//cell;GO:0043226//organelle;GO:0005622//intracellular;GO:0043231//intracellular membrane-bounded organelle;GO:0044424//intracellular part;GO:0043229//intracellular organelle	GO:0005488//binding;GO:0005515//protein binding	GO:0060255//regulation of macromolecule metabolic process;GO:0042221//response to chemical;GO:0044700//single organism signaling;GO:0070887//cellular response to chemical stimulus;GO:0051716//cellular response to stimulus;GO:0019222//regulation of metabolic process;GO:0007154//cell communication;GO:0071704//organic substance metabolic process;GO:0009719//response to endogenous stimulus;GO:0044237…
XLOC_023557	6.35	12.82	4.10458	7.07	34.72	70.82	22.9434	35.5	TCONS_00038354	PREDICTED: auxin-responsive protein IAA13-like isoform X1 [Gossypium hirsutum]	Environmental Information Processing	Signal transduction	ko04075//Plant hormone signal transduction	K14484	GO:0043226//organelle;GO:0043231//intracellular membrane-bounded organelle;GO:0005623//cell;GO:0044464//cell part;GO:0043229//intracellular organelle;GO:0044424//intracellular part;GO:0005622//intracellular;GO:0043227//membrane-bounded organelle	GO:0005515//protein binding;GO:0005488//binding	GO:0010468//regulation of gene expression;GO:0044260//cellular macromolecule metabolic process;GO:0007154//cell communication;GO:0009058//biosynthetic process;GO:0044700//single organism signaling;GO:1901576//organic substance biosynthetic process;GO:0044699//single-organism process;GO:0050794//regulation of cellular process;GO:0023052//signaling;GO:0019222//regulation of metabolic process;GO:003…
XLOC_023577	3.08	4.25	3.1782	3.06	57.28	79.71	60.2264	52.22	TCONS_00038376	AGC (cAMP-dependent, cGMP-dependent and protein kinase C) kinase family protein isoform 1 [Theobroma cacao]	-	-	-	-	-	GO:0097367//carbohydrate derivative binding;GO:0016772//transferase activity, transferring phosphorus-containing groups;GO:0016740//transferase activity;GO:0001883//purine nucleoside binding;GO:0001882//nucleoside binding;GO:0005488//binding;GO:0036094//small molecule binding;GO:0032549//ribonucleoside binding;GO:0097159//organic cyclic compound binding;GO:0003824//catalytic activity;GO:0016301//…	GO:0019538//protein metabolic process;GO:0006796//phosphate-containing compound metabolic process;GO:0006464//cellular protein modification process;GO:0044238//primary metabolic process;GO:0008152//metabolic process;GO:0044237//cellular metabolic process;GO:0044267//cellular protein metabolic process;GO:0043170//macromolecule metabolic process;GO:0036211//protein modification process;GO:0044260//…
XLOC_023578	4.49	7.93	4.51789	5.9	38	67	38.717	45	TCONS_00038378	Serine/threonine-protein kinase CBK1 [Gossypium arboreum]	-	-	-	-	-	GO:0032549//ribonucleoside binding;GO:0016301//kinase activity;GO:0003824//catalytic activity;GO:0005488//binding;GO:0097159//organic cyclic compound binding;GO:0032550//purine ribonucleoside binding;GO:0004672//protein kinase activity;GO:0097367//carbohydrate derivative binding;GO:0016773//phosphotransferase activity, alcohol group as acceptor;GO:0001882//nucleoside binding;GO:0016772//transfera…	GO:0006793//phosphorus metabolic process;GO:0036211//protein modification process;GO:0008152//metabolic process;GO:0071704//organic substance metabolic process;GO:0044238//primary metabolic process;GO:0044237//cellular metabolic process;GO:0009987//cellular process;GO:0019538//protein metabolic process;GO:0044260//cellular macromolecule metabolic process;GO:0006796//phosphate-containing compound …
XLOC_023582	3.82	2.47	1.69599	2.52	104	68	47.3208	63	TCONS_00038384	PREDICTED: uncharacterized mitochondrial protein AtMg00310-like [Gossypium hirsutum]	-	-	-	-	-	-	-
XLOC_023584	4.88	4.66	6.00009	5.95	50	48	63.0943	61	TCONS_00038387	PREDICTED: allantoate deiminase-like isoform X2 [Gossypium raimondii]	Metabolism	Nucleotide metabolism	ko00230//Purine metabolism	K02083	GO:0005622//intracellular;GO:0043227//membrane-bounded organelle;GO:0044464//cell part;GO:0043229//intracellular organelle;GO:0005623//cell;GO:0043231//intracellular membrane-bounded organelle;GO:0043226//organelle;GO:0044424//intracellular part	GO:0043167//ion binding;GO:0016787//hydrolase activity;GO:0003824//catalytic activity;GO:0016810//hydrolase activity, acting on carbon-nitrogen (but not peptide) bonds;GO:0016813//hydrolase activity, acting on carbon-nitrogen (but not peptide) bonds, in linear amidines;GO:0043169//cation binding;GO:0008233//peptidase activity;GO:0070011//peptidase activity, acting on L-amino acid peptides;GO:0005…	GO:0046483//heterocycle metabolic process;GO:1901360//organic cyclic compound metabolic process;GO:0006778//porphyrin-containing compound metabolic process;GO:0051187//cofactor catabolic process;GO:0006807//nitrogen compound metabolic process;GO:0044238//primary metabolic process;GO:0044270//cellular nitrogen compound catabolic process;GO:0051186//cofactor metabolic process;GO:1901564//organonitr…
XLOC_023604	2.3	4.04	5.84332	4.83	26	46	67.3962	50	TCONS_00038420	-	-	-	-	-	-	-	-
XLOC_023619	11.61	12.31	16.4326	11.47	256	274	369.962	232	TCONS_00038441	PREDICTED: uncharacterized mitochondrial protein AtMg00310-like [Gossypium arboreum]	-	-	-	-	-	-	-
XLOC_023628	6.72	9.38	7.21151	8.1	76	107	83.1698	84	TCONS_00038459	-	-	-	-	-	-	-	-
XLOC_023637	1.1	1.72	1.02614	1.21	12	19.04	11.4717	12.15	TCONS_00038470	PREDICTED: cytochrome P450 CYP749A22-like [Gossypium arboreum]	Metabolism	Metabolism of terpenoids and polyketides	ko00905//Brassinosteroid biosynthesis	K15639	-	GO:0016491//oxidoreductase activity;GO:0005488//binding;GO:0043167//ion binding;GO:0043169//cation binding;GO:0003824//catalytic activity;GO:1901363//heterocyclic compound binding;GO:0046906//tetrapyrrole binding;GO:0046872//metal ion binding;GO:0097159//organic cyclic compound binding;GO:0046914//transition metal ion binding	GO:0008152//metabolic process;GO:0044699//single-organism process;GO:0044710//single-organism metabolic process
XLOC_023655	14.6	17.21	13.6677	15.4	126	150	120.453	122	TCONS_00038496	PREDICTED: glycine-rich RNA-binding protein 2, mitochondrial-like [Gossypium arboreum]	-	-	-	-	-	GO:0036094//small molecule binding;GO:0005488//binding;GO:0097159//organic cyclic compound binding	-
XLOC_023668	1.53	1.58	1.23992	1.11	45	47	37.283	30	TCONS_00038525	non-ltr retroelement reverse transcriptase [Rosa rugosa]	-	-	-	-	-	-	-
XLOC_023672	8.99	9.51	8.03813	11.8	88	94	80.3019	106	TCONS_00038534	-	-	-	-	-	-	-	-
XLOC_023676	5.67	5.8	2.92166	6.79	30	31	15.7736	33	TCONS_00038541	PREDICTED: uncharacterized protein LOC107960249 [Gossypium hirsutum]	-	-	-	-	-	-	-
XLOC_023681	3.3	2.84	2.06654	3.31	38	33	24.3774	35	TCONS_00038548	-	-	-	-	-	-	-	-
XLOC_023746	0.68	1.37	1.65323	1.63	11	20	25.8113	24	TCONS_00038678	PREDICTED: ATP synthase subunit delta', mitochondrial-like [Gossypium arboreum]	Metabolism	Energy metabolism	ko00190//Oxidative phosphorylation	K02134	GO:0044425//membrane part;GO:0044424//intracellular part;GO:0005740//mitochondrial envelope;GO:0031975//envelope;GO:0043231//intracellular membrane-bounded organelle;GO:0044422//organelle part;GO:0043234//protein complex;GO:0044444//cytoplasmic part;GO:0044455//mitochondrial membrane part;GO:0044446//intracellular organelle part;GO:0098796//membrane protein complex;GO:0016020//membrane;GO:0031966…	GO:0008324//cation transmembrane transporter activity;GO:0042626//ATPase activity, coupled to transmembrane movement of substances;GO:0043167//ion binding;GO:0017111//nucleoside-triphosphatase activity;GO:0016818//hydrolase activity, acting on acid anhydrides, in phosphorus-containing anhydrides;GO:0022890//inorganic cation transmembrane transporter activity;GO:0022892//substrate-specific transpo…	GO:0009161//ribonucleoside monophosphate metabolic process;GO:0044260//cellular macromolecule metabolic process;GO:0034641//cellular nitrogen compound metabolic process;GO:0046390//ribose phosphate biosynthetic process;GO:0045333//cellular respiration;GO:1901362//organic cyclic compound biosynthetic process;GO:0044257//cellular protein catabolic process;GO:0009116//nucleoside metabolic process;GO…
XLOC_023750	2.95	2.41	2.4941	2.06	148	122	127.623	95	TCONS_00038684	Bifunctional coenzyme PQQ synthesis C/D [Gossypium arboreum]	-	-	-	-	-	GO:0003824//catalytic activity;GO:0016740//transferase activity;GO:0016772//transferase activity, transferring phosphorus-containing groups	GO:0006793//phosphorus metabolic process;GO:0044237//cellular metabolic process;GO:0008152//metabolic process;GO:0006796//phosphate-containing compound metabolic process;GO:0009987//cellular process
XLOC_023763	0.42	0.82	0	2.04	2	4	0	9	TCONS_00038704	Glutaredoxin domain-containing cysteine-rich [Gossypium arboreum]	-	-	-	-	-	GO:0003824//catalytic activity;GO:0016817//hydrolase activity, acting on acid anhydrides;GO:0017111//nucleoside-triphosphatase activity;GO:0016818//hydrolase activity, acting on acid anhydrides, in phosphorus-containing anhydrides;GO:0016462//pyrophosphatase activity;GO:0016787//hydrolase activity	-
XLOC_023765	0.58	0.82	0.228032	0.36	7	10	2.86792	4	TCONS_00038707	PREDICTED: leucine-rich repeat receptor-like protein kinase PEPR2 [Gossypium hirsutum]	-	-	-	-	-	-	-
XLOC_023781	5.75	10.44	12.2567	10.02	85	155.9	184.981	136	TCONS_00038736	BnaC04g41850D [Brassica napus]	-	-	-	-	-	-	-
XLOC_023783	16.02	21.18	28.0765	19.19	161	215	288.226	177	TCONS_00038739	Toxin A [Gossypium arboreum]	-	-	-	-	-	-	-
XLOC_023785	1.5	1.7	1.88126	1.6	29	32	37.283	27	TCONS_00038743	PREDICTED: serine hydroxymethyltransferase 3, chloroplastic-like isoform X1 [Gossypium arboreum]	Metabolism	Metabolism of cofactors and vitamins;Amino acid metabolism;Global and Overview;Carbohydrate metabolism;Metabolism of other amino acids	ko01200//Carbon metabolism;ko01230//Biosynthesis of amino acids;ko00630//Glyoxylate and dicarboxylate metabolism;ko00260//Glycine, serine and threonine metabolism;ko00460//Cyanoamino acid metabolism;ko00670//One carbon pool by folate	K00600	GO:0044464//cell part;GO:0005622//intracellular;GO:0044424//intracellular part;GO:0044444//cytoplasmic part;GO:0043229//intracellular organelle;GO:0005623//cell;GO:0043227//membrane-bounded organelle;GO:0005737//cytoplasm;GO:0043226//organelle;GO:0009536//plastid;GO:0043231//intracellular membrane-bounded organelle	GO:0043168//anion binding;GO:0003824//catalytic activity;GO:0043167//ion binding;GO:0016742//hydroxymethyl-, formyl- and related transferase activity;GO:0016741//transferase activity, transferring one-carbon groups;GO:0016740//transferase activity;GO:0005488//binding	GO:0008152//metabolic process;GO:0009069//serine family amino acid metabolic process;GO:0044281//small molecule metabolic process;GO:0044699//single-organism process;GO:0009987//cellular process;GO:0044710//single-organism metabolic process;GO:0006520//cellular amino acid metabolic process;GO:0006082//organic acid metabolic process;GO:0044763//single-organism cellular process;GO:0019752//carboxyl…
XLOC_023799	1.14	1.34	1.85276	1.84	27	32	44.6679	40	TCONS_00038765	PREDICTED: UTP:RNA uridylyltransferase 1 isoform X3 [Gossypium arboreum]	-	-	-	-	-	GO:0003824//catalytic activity;GO:0016740//transferase activity;GO:0016772//transferase activity, transferring phosphorus-containing groups	GO:0044260//cellular macromolecule metabolic process;GO:0046700//heterocycle catabolic process;GO:0006139//nucleobase-containing compound metabolic process;GO:0006464//cellular protein modification process;GO:0006401//RNA catabolic process;GO:0009056//catabolic process;GO:0044710//single-organism metabolic process;GO:0006402//mRNA catabolic process;GO:0016070//RNA metabolic process;GO:1901361//or…
XLOC_023802	13.1	7.74	8.10939	14.05	186	111	117.585	183	TCONS_00038770	Ribulose bisphosphate carboxylase small chain 5, chloroplastic [Gossypium arboreum]	-	-	-	-	-	-	-
XLOC_023804	1.97	3.29	2.47985	3.96	19	32	24.3774	35	TCONS_00038774	Retrovirus-related Pol polyprotein from transposon TNT 1-94 [Cajanus cajan]	-	-	-	-	-	GO:0097159//organic cyclic compound binding;GO:0046872//metal ion binding;GO:0005488//binding;GO:0043167//ion binding;GO:0046914//transition metal ion binding;GO:0043169//cation binding	GO:0034641//cellular nitrogen compound metabolic process;GO:0008152//metabolic process;GO:0006259//DNA metabolic process;GO:0006807//nitrogen compound metabolic process;GO:0044237//cellular metabolic process;GO:1901360//organic cyclic compound metabolic process;GO:0046483//heterocycle metabolic process;GO:0043170//macromolecule metabolic process;GO:0006139//nucleobase-containing compound metaboli…
XLOC_023806	9.51	11.4	9.84814	12.55	38	46	40.1509	46	TCONS_00038778	PREDICTED: uncharacterized protein LOC108468313 [Gossypium arboreum]	-	-	-	-	-	-	-
XLOC_023831	1.35	1.33	0.541576	1.78	14	14	5.73585	17	TCONS_00038826	PREDICTED: disease resistance protein TAO1-like [Gossypium hirsutum]	-	-	-	-	-	-	-
XLOC_023840	3.4	3.3	3.79103	4.24	111.16	112.01	136.226	129.23	TCONS_00038839	Ribosome biogenesis WDR12 [Gossypium arboreum]	-	-	-	-	-	-	-
XLOC_023866	0.83	1.87	1.32544	0.9	7	16	11.4717	7	TCONS_00038886	PREDICTED: ER membrane protein complex subunit 6-like [Gossypium hirsutum]	-	-	-	-	GO:0044425//membrane part;GO:0043229//intracellular organelle;GO:0044464//cell part;GO:0043231//intracellular membrane-bounded organelle;GO:0032991//macromolecular complex;GO:0016020//membrane;GO:0031224//intrinsic component of membrane;GO:0044424//intracellular part;GO:0043234//protein complex;GO:0005623//cell;GO:0005622//intracellular;GO:0043227//membrane-bounded organelle;GO:0043226//organelle	-	GO:0051179//localization;GO:0044262//cellular carbohydrate metabolic process;GO:0051273//beta-glucan metabolic process;GO:0043170//macromolecule metabolic process;GO:0044042//glucan metabolic process;GO:0044260//cellular macromolecule metabolic process;GO:0071704//organic substance metabolic process;GO:0006073//cellular glucan metabolic process;GO:0044237//cellular metabolic process;GO:0005976//p…
XLOC_023874	11.05	10.49	10.575	10.35	292	280	285.358	251	TCONS_00038897	Alanyl-tRNA synthetase [Triticum urartu]	-	-	-	-	-	-	-
XLOC_023896	2.11	1.8	0.983388	1.97	21	18	10.0377	18	TCONS_00038929	hypothetical protein B456_001G185400, partial [Gossypium raimondii]	-	-	-	-	-	-	-
XLOC_023906	0.54	0.85	0.755356	0.35	5	8	7.16981	3	TCONS_00038942	Selenocysteine-specific elongation factor [Gossypium arboreum]	-	-	-	-	-	-	-
XLOC_023923	7.31	6.83	3.07843	10.43	59	37	31.5472	49	TCONS_00038972	PREDICTED: protein FAR1-RELATED SEQUENCE 5-like [Arachis duranensis]	-	-	-	-	-	-	-
XLOC_023925	1.48	1.32	1.7815	1.58	51.02	46	62.5208	49.78	TCONS_00038975	Shaggy-related protein kinase epsilon [Morus notabilis]	-	-	-	-	-	-	-
XLOC_023929	0.61	1.63	1.4537	0.73	10	27	24.3774	11	TCONS_00038981	Os07g0613900 [Oryza sativa Japonica Group]	-	-	-	-	-	-	-
XLOC_023936	1.72	1.03	0.840868	1.46	26	16	15.7736	25	TCONS_00038994	BRCT domain-containing protein, partial [Cynara cardunculus var. scolymus] [Cynara cardunculus]	-	-	-	-	-	-	-
XLOC_023942	2.3	2.05	1.99528	2.81	99	89	87.4717	111	TCONS_00039002	PREDICTED: transcription termination factor MTERF5, chloroplastic-like isoform X2 [Cucumis melo]	-	-	-	-	GO:0005623//cell;GO:0044424//intracellular part;GO:0044464//cell part;GO:0043231//intracellular membrane-bounded organelle;GO:0043227//membrane-bounded organelle;GO:0043229//intracellular organelle;GO:0043226//organelle;GO:0005622//intracellular	GO:0043566//structure-specific DNA binding;GO:0097159//organic cyclic compound binding;GO:1901363//heterocyclic compound binding;GO:0003676//nucleic acid binding;GO:0005488//binding;GO:0003677//DNA binding	GO:0050789//regulation of biological process;GO:0019222//regulation of metabolic process;GO:0065007//biological regulation;GO:0060255//regulation of macromolecule metabolic process;GO:0010468//regulation of gene expression
XLOC_023945	7.36	9.98	18.1286	23.94	65	89	163.472	194	TCONS_00039008	tRNA 5-methylaminomethyl-2-thiouridine biosynthesis bifunctional MnmC [Gossypium arboreum]	-	-	-	-	-	-	-
XLOC_023946	10.1	8.82	8.66522	11.33	270	238	236.604	278	TCONS_00039010	PREDICTED: protein FAR1-RELATED SEQUENCE 3-like [Gossypium hirsutum]	-	-	-	-	-	GO:0043169//cation binding;GO:0005488//binding;GO:0046914//transition metal ion binding;GO:0043167//ion binding;GO:0046872//metal ion binding	-
XLOC_023963	4.34	4.05	3.97631	3.06	176	166	164.906	114	TCONS_00039039	non-ltr retroelement reverse transcriptase [Rosa rugosa]	-	-	-	-	-	-	-
XLOC_023975	1.58	2.23	3.96206	2.76	28	40	71.6981	45	TCONS_00039062	PREDICTED: uncharacterized mitochondrial protein AtMg00310-like [Gossypium arboreum]	-	-	-	-	-	-	-
XLOC_023981	1.34	1.88	2.35158	2.19	12	17	21.5094	18	TCONS_00039074	Ribose-5-phosphate isomerase A [Gossypium arboreum]	-	-	-	-	-	-	-
XLOC_023983	2.46	1.33	2.22331	3.32	45	24	41.5849	57	TCONS_00039078	non-ltr retroelement reverse transcriptase [Rosa rugosa]	-	-	-	-	-	-	-
XLOC_024012	2.96	2.6	3.16395	3.7	96	85	104.679	110	TCONS_00039126	PREDICTED: probable disease resistance protein At4g27220 [Gossypium hirsutum]	-	-	-	-	-	GO:0097367//carbohydrate derivative binding;GO:0005488//binding;GO:1901363//heterocyclic compound binding;GO:0036094//small molecule binding;GO:0001883//purine nucleoside binding;GO:0001882//nucleoside binding;GO:0097159//organic cyclic compound binding;GO:0032549//ribonucleoside binding;GO:0032550//purine ribonucleoside binding	-
XLOC_024019	2.94	3.05	1.96678	5.94	21	22	14.3396	39	TCONS_00039137	PREDICTED: uncharacterized protein LOC107942963 [Gossypium hirsutum]	-	-	-	-	-	GO:0097159//organic cyclic compound binding;GO:0005488//binding;GO:0008135//translation factor activity, RNA binding;GO:0003723//RNA binding;GO:1901363//heterocyclic compound binding;GO:0003676//nucleic acid binding	GO:0010467//gene expression;GO:0006412//translation;GO:0071704//organic substance metabolic process;GO:0044238//primary metabolic process;GO:0006518//peptide metabolic process;GO:0044271//cellular nitrogen compound biosynthetic process;GO:0019538//protein metabolic process;GO:0009059//macromolecule biosynthetic process;GO:0043604//amide biosynthetic process;GO:1901576//organic substance biosynthe…
XLOC_024091	0.88	1.16	0.413308	0.96	6	8	2.86792	6	TCONS_00039256	PREDICTED: CASP-like protein 5B2 isoform X1 [Gossypium raimondii]	-	-	-	-	GO:0016020//membrane;GO:0031224//intrinsic component of membrane;GO:0044425//membrane part	-	-
XLOC_024105	2.58	3.51	1.14016	5.31	35	48	15.7736	66	TCONS_00039281	Retrovirus-related Pol polyprotein from transposon TNT 1-94, partial [Cajanus cajan]	-	-	-	-	-	-	-
XLOC_024535	1.47	1.62	1.85276	2.12	31	38	38.717	41	TCONS_00039870	DNA polymerase III subunit epsilon [Gossypium arboreum]	-	-	-	-	-	GO:0005488//binding;GO:0097159//organic cyclic compound binding;GO:0016787//hydrolase activity;GO:0016788//hydrolase activity, acting on ester bonds;GO:0003824//catalytic activity;GO:0004518//nuclease activity	GO:0044237//cellular metabolic process;GO:0006725//cellular aromatic compound metabolic process;GO:0006807//nitrogen compound metabolic process;GO:0008152//metabolic process;GO:0044238//primary metabolic process;GO:0034641//cellular nitrogen compound metabolic process;GO:0009987//cellular process;GO:1901360//organic cyclic compound metabolic process;GO:0043170//macromolecule metabolic process;GO:…
XLOC_024586	0.94	2.09	2.62237	0.25	4	9	11.4717	1	TCONS_00039943	NAC domain-containing protein 78 [Aegilops tauschii]	-	-	-	-	-	-	-
XLOC_024609	0.65	0.81	0.826616	0.58	11	14	14.3396	9	TCONS_00039980	hypothetical protein B456_007G053400 [Gossypium raimondii]	-	-	-	-	-	-	-
XLOC_024658	4.32	6.75	8.08089	5.75	81	128	154.868	99	TCONS_00040061	Protein fat-free [Gossypium arboreum]	-	-	-	-	-	-	-
XLOC_024709	3.43	6.5	8.08089	6.27	47	90	113.283	79	TCONS_00040151	Calmegin [Gossypium arboreum]	-	-	-	-	-	-	-
XLOC_024835	1.85	1.39	0.983388	1.67	61	46	31.5472	50	TCONS_00040386	non-ltr retroelement reverse transcriptase [Rosa rugosa]	-	-	-	-	-	-	GO:0034641//cellular nitrogen compound metabolic process;GO:1901360//organic cyclic compound metabolic process;GO:0090304//nucleic acid metabolic process;GO:0009987//cellular process;GO:0044260//cellular macromolecule metabolic process;GO:0043170//macromolecule metabolic process;GO:0008152//metabolic process;GO:0046483//heterocycle metabolic process;GO:0006139//nucleobase-containing compound meta…
XLOC_024836	0.56	1.04	2.30882	0.88	18	34	76	26	TCONS_00040387	Dihydrodipicolinate synthase [Gossypium arboreum]	-	-	-	-	-	-	-
XLOC_024868	2.15	1.77	1.92402	3.83	75	64	70.2642	123	TCONS_00040444	Kinase superfamily protein [Theobroma cacao]	Organismal Systems	Environmental adaptation	ko04626//Plant-pathogen interaction	K13436	-	GO:0004672//protein kinase activity;GO:0016301//kinase activity;GO:0016772//transferase activity, transferring phosphorus-containing groups;GO:0003824//catalytic activity;GO:0016740//transferase activity;GO:0016773//phosphotransferase activity, alcohol group as acceptor	GO:0006793//phosphorus metabolic process;GO:0044237//cellular metabolic process;GO:0009987//cellular process;GO:0006796//phosphate-containing compound metabolic process;GO:0008152//metabolic process
XLOC_024870	21.43	28.08	39.6206	45.83	161	213	304	316	TCONS_00040449	-	-	-	-	-	-	-	-
XLOC_024934	3.59	3.22	3.34922	3.86	33	29	28.6792	31	TCONS_00040553	PREDICTED: glycine, alanine and asparagine-rich protein-like [Gossypium raimondii]	-	-	-	-	-	-	-
XLOC_024942	2.04	2.05	1.63898	2.27	44	44	35.8491	45	TCONS_00040571	PREDICTED: sugar transporter ERD6-like 7 isoform X1 [Gossypium hirsutum]	-	-	-	-	GO:0032991//macromolecular complex;GO:0043234//protein complex	-	GO:0009058//biosynthetic process;GO:0008152//metabolic process
XLOC_024958	1.94	2.75	5.07371	1.97	14	20	37.283	13	TCONS_00040596	PREDICTED: sm-like protein LSM2 [Nicotiana tabacum]	Genetic Information Processing	Transcription;Folding, sorting and degradation	ko03040//Spliceosome;ko03018//RNA degradation	K12621	GO:0044424//intracellular part;GO:0005623//cell;GO:0005622//intracellular;GO:0044464//cell part	-	GO:0006807//nitrogen compound metabolic process;GO:0016070//RNA metabolic process;GO:1901360//organic cyclic compound metabolic process;GO:0008152//metabolic process;GO:0006396//RNA processing;GO:0043170//macromolecule metabolic process;GO:0044260//cellular macromolecule metabolic process;GO:0010467//gene expression;GO:0006139//nucleobase-containing compound metabolic process;GO:0071704//organic …
XLOC_024984	0.25	0.25	0.3563	0.96	2	2	2.86792	7	TCONS_00040642	PREDICTED: receptor-like cytosolic serine/threonine-protein kinase RBK2 isoform X2 [Gossypium arboreum]	-	-	-	-	GO:0044464//cell part;GO:0043231//intracellular membrane-bounded organelle;GO:0042579//microbody;GO:0043226//organelle;GO:0005622//intracellular;GO:0044424//intracellular part;GO:0005623//cell;GO:0043229//intracellular organelle;GO:0044444//cytoplasmic part;GO:0005737//cytoplasm;GO:0043227//membrane-bounded organelle	GO:0032550//purine ribonucleoside binding;GO:0016772//transferase activity, transferring phosphorus-containing groups;GO:0097159//organic cyclic compound binding;GO:0036094//small molecule binding;GO:0032549//ribonucleoside binding;GO:0016740//transferase activity;GO:0001882//nucleoside binding;GO:0005488//binding;GO:0001883//purine nucleoside binding;GO:1901363//heterocyclic compound binding;GO:…	GO:0044260//cellular macromolecule metabolic process;GO:0006464//cellular protein modification process;GO:0044267//cellular protein metabolic process;GO:0044237//cellular metabolic process;GO:0009987//cellular process;GO:0008152//metabolic process;GO:0016310//phosphorylation;GO:0006796//phosphate-containing compound metabolic process;GO:0006468//protein phosphorylation;GO:0036211//protein modific…
XLOC_024988	1.43	2.21	1.89552	2.51	18	28	24.3774	29	TCONS_00040647	PREDICTED: receptor-like protein 12 [Gossypium hirsutum]	-	-	-	-	-	-	-
XLOC_025005	2.17	2.18	1.7815	3.04	30	30	25.8113	36	TCONS_00040676	PREDICTED: protein GRIP [Gossypium raimondii]	-	-	-	-	GO:0031984//organelle subcompartment;GO:0005623//cell;GO:0043231//intracellular membrane-bounded organelle;GO:0043227//membrane-bounded organelle;GO:0044446//intracellular organelle part;GO:0044464//cell part;GO:0043229//intracellular organelle;GO:0043226//organelle;GO:0005622//intracellular;GO:0044422//organelle part;GO:0044424//intracellular part	GO:0016787//hydrolase activity;GO:0042578//phosphoric ester hydrolase activity;GO:0016788//hydrolase activity, acting on ester bonds;GO:0016791//phosphatase activity;GO:0005488//binding;GO:0003824//catalytic activity	GO:0010467//gene expression;GO:0051641//cellular localization;GO:0044237//cellular metabolic process;GO:0071704//organic substance metabolic process;GO:0000301//retrograde transport, vesicle recycling within Golgi;GO:0006810//transport;GO:0051234//establishment of localization;GO:0005975//carbohydrate metabolic process;GO:0044260//cellular macromolecule metabolic process;GO:0048193//Golgi vesicle…
XLOC_025064	21.7	15.57	10.2614	28.7	98	71	47.3208	119	TCONS_00040789	PREDICTED: wound-induced basic protein-like [Gossypium hirsutum]	-	-	-	-	GO:0005623//cell;GO:0005737//cytoplasm;GO:0044464//cell part;GO:0044444//cytoplasmic part;GO:0005622//intracellular;GO:0044424//intracellular part	-	-
XLOC_025105	1.17	0.82	1.35394	0.94	34	24	40.1509	25	TCONS_00040861	non-ltr retroelement reverse transcriptase [Rosa rugosa]	-	-	-	-	GO:0044424//intracellular part;GO:0043229//intracellular organelle;GO:0005623//cell;GO:0044464//cell part;GO:0043227//membrane-bounded organelle;GO:0043231//intracellular membrane-bounded organelle;GO:0005622//intracellular;GO:0043226//organelle	-	-
XLOC_025110	5.99	5.09	2.1378	5.69	71	61	25.8113	62	TCONS_00040870	-	-	-	-	-	-	-	-
XLOC_025134	4.56	3.74	2.66513	4.41	32	26	18.6415	28	TCONS_00040913	PREDICTED: protein ENHANCED DOWNY MILDEW 2-like isoform X2 [Gossypium hirsutum]	-	-	-	-	-	GO:0005488//binding;GO:0046872//metal ion binding;GO:0043169//cation binding;GO:0043167//ion binding;GO:0046914//transition metal ion binding	-
XLOC_025135	1.58	1.45	1.7815	1.89	41	38	47.3208	45	TCONS_00040914	PREDICTED: protein ENHANCED DOWNY MILDEW 2-like isoform X3 [Gossypium hirsutum]	-	-	-	-	-	-	-
XLOC_025142	5.15	5.1	1.81	5.61	44	44	15.7736	44	TCONS_00040924	Tyrosine--tRNA ligase [Gossypium arboreum]	-	-	-	-	-	GO:0003824//catalytic activity	-
XLOC_025200	0.75	0.96	2.40859	1.79	10	13	32.9811	22	TCONS_00041018	PREDICTED: LEAF RUST 10 DISEASE-RESISTANCE LOCUS RECEPTOR-LIKE PROTEIN KINASE-like 2.1 [Gossypium arboreum]	-	-	-	-	-	GO:0016740//transferase activity;GO:0016772//transferase activity, transferring phosphorus-containing groups;GO:0003824//catalytic activity	-
XLOC_025230	2.16	3.16	2.75064	3.25	21	31	27.2453	29	TCONS_00041064	suppressor of gene silencing 3 [Gossypium arboreum]	-	-	-	-	-	-	GO:0044699//single-organism process;GO:0010468//regulation of gene expression;GO:0044763//single-organism cellular process;GO:0010629//negative regulation of gene expression;GO:0016458//gene silencing;GO:0050789//regulation of biological process;GO:0010605//negative regulation of macromolecule metabolic process;GO:0019222//regulation of metabolic process;GO:0009987//cellular process;GO:0065007//b…
XLOC_025240	10.79	17.36	14.9218	17.36	128	208	180.679	189	TCONS_00041087	Golgin subfamily A member 5 [Gossypium arboreum]	-	-	-	-	-	-	-
XLOC_025297	0.94	1.02	0.92638	1.43	10	11	10.0377	14	TCONS_00041172	Receptor-like protein kinase HERK 1 [Gossypium arboreum]	-	-	-	-	-	-	-
XLOC_025298	1.51	2.62	2.8219	1.94	35	61	65.9623	41	TCONS_00041173	Alanyl-tRNA synthetase [Triticum urartu]	-	-	-	-	-	GO:0005488//binding	-
XLOC_025312	3.21	2.24	3.34922	3.4	39	27	44.4528	41	TCONS_00041197	Retrovirus-related Pol polyprotein from transposon TNT 1-94 [Cajanus cajan]	-	-	-	-	-	GO:0097159//organic cyclic compound binding;GO:0005488//binding	GO:0044238//primary metabolic process;GO:0044260//cellular macromolecule metabolic process;GO:0006139//nucleobase-containing compound metabolic process;GO:0043170//macromolecule metabolic process;GO:0090304//nucleic acid metabolic process;GO:0006807//nitrogen compound metabolic process;GO:0009987//cellular process;GO:0044237//cellular metabolic process;GO:1901360//organic cyclic compound metaboli…
XLOC_025313	3	3.69	5.37301	4.01	85	105.47	154.868	104	TCONS_00041199	PREDICTED: MADS-box protein GGM13-like [Gossypium hirsutum]	-	-	-	-	GO:0043231//intracellular membrane-bounded organelle;GO:0044424//intracellular part;GO:0043229//intracellular organelle;GO:0043226//organelle;GO:0043227//membrane-bounded organelle;GO:0005622//intracellular;GO:0044464//cell part;GO:0005623//cell	GO:0001071//nucleic acid binding transcription factor activity;GO:0005515//protein binding;GO:0005488//binding;GO:0097159//organic cyclic compound binding;GO:0003676//nucleic acid binding;GO:1901363//heterocyclic compound binding	GO:0008152//metabolic process;GO:0044237//cellular metabolic process;GO:0019222//regulation of metabolic process;GO:0009987//cellular process;GO:0034645//cellular macromolecule biosynthetic process;GO:1901576//organic substance biosynthetic process;GO:0071704//organic substance metabolic process;GO:0044249//cellular biosynthetic process;GO:0009059//macromolecule biosynthetic process;GO:0010468//r…
XLOC_025317	3.73	3.97	3.30647	3.3	118.84	123	117.585	101	TCONS_00041211	Os05g0178900 [Oryza sativa Japonica Group]	Genetic Information Processing	Transcription	ko03040//Spliceosome	K12850	-	-	GO:0071704//organic substance metabolic process;GO:0034655//nucleobase-containing compound catabolic process;GO:0043170//macromolecule metabolic process;GO:0009628//response to abiotic stimulus;GO:0009987//cellular process;GO:0044265//cellular macromolecule catabolic process;GO:0009056//catabolic process;GO:0044248//cellular catabolic process;GO:0046700//heterocycle catabolic process;GO:0006950//…
XLOC_025318	11.57	19.92	15.2639	14.46	171.26	252.32	216.629	202.97	TCONS_00041213	PREDICTED: neurofilament medium polypeptide-like [Gossypium arboreum]	-	-	-	-	-	-	-
XLOC_025320	0.88	0.79	0.555828	0.87	11	10	7.16981	10	TCONS_00041215	PREDICTED: bifunctional nuclease 2-like isoform X3 [Gossypium hirsutum]	-	-	-	-	-	-	-
XLOC_025346	11.22	6.96	10.3185	9.56	142	89	133.358	111	TCONS_00041255	PREDICTED: ABC transporter D family member 1-like [Gossypium hirsutum]	Cellular Processes;Environmental Information Processing	Transport and catabolism;Membrane transport	ko04146//Peroxisome;ko02010//ABC transporters	K05677	GO:0016020//membrane	GO:0036094//small molecule binding;GO:0016787//hydrolase activity;GO:0016462//pyrophosphatase activity;GO:0003824//catalytic activity;GO:0016818//hydrolase activity, acting on acid anhydrides, in phosphorus-containing anhydrides;GO:0016817//hydrolase activity, acting on acid anhydrides;GO:0017111//nucleoside-triphosphatase activity;GO:1901363//heterocyclic compound binding;GO:0005488//binding;GO:…	GO:0051234//establishment of localization;GO:0051179//localization
XLOC_025347	3.74	2.58	1.82426	2.3	23	16	11.4717	13	TCONS_00041256	PREDICTED: ABC transporter D family member 1 [Gossypium hirsutum]	-	-	-	-	-	-	-
XLOC_025348	9.25	10.57	8.62246	11.6	330.36	324.88	325.266	331.91	TCONS_00041258	PREDICTED: ABC transporter D family member 1 [Gossypium hirsutum]	-	-	-	-	GO:0016020//membrane;GO:0031224//intrinsic component of membrane;GO:0044425//membrane part	GO:0017111//nucleoside-triphosphatase activity;GO:0003824//catalytic activity;GO:0005215//transporter activity;GO:0097159//organic cyclic compound binding;GO:0022857//transmembrane transporter activity;GO:0097367//carbohydrate derivative binding;GO:0001882//nucleoside binding;GO:0016818//hydrolase activity, acting on acid anhydrides, in phosphorus-containing anhydrides;GO:1901363//heterocyclic co…	GO:0051234//establishment of localization;GO:0044763//single-organism cellular process;GO:0009987//cellular process;GO:0051179//localization;GO:0044699//single-organism process
XLOC_025349	14.13	14.1	18.8126	16.43	134	135	182.113	143	TCONS_00041260	BnaA01g34640D [Brassica napus]	-	-	-	-	-	-	-
XLOC_025353	2.26	2.42	1.95252	3.51	26	28	22.9434	37	TCONS_00041271	Protein htrL [Gossypium arboreum]	-	-	-	-	-	-	-
XLOC_025355	4	4.17	6.07135	4.35	37	39	57.3585	37	TCONS_00041274	hypothetical protein F383_34496 [Gossypium arboreum]	-	-	-	-	-	-	-
XLOC_025374	5.68	5.9	3.79103	7.58	40	42	27.2453	49	TCONS_00041306	Glycosyl hydrolase protein [Gossypium arboreum]	-	-	-	-	-	-	-
XLOC_025389	5.92	7.48	6.19962	5.96	102	130	108.981	94	TCONS_00041328	reverse transcriptase-like protein, partial [Camellia sinensis var. sinensis] [Camellia sinensis]	-	-	-	-	-	-	-
XLOC_025390	0.34	0.68	0.156772	0.63	3	6	1.43396	5	TCONS_00041329	PREDICTED: transcription termination factor MTEF1, chloroplastic-like [Cucumis melo]	-	-	-	-	-	-	-
XLOC_025399	4.52	3.04	3.39198	4.15	453	308	347.019	382	TCONS_00041343	non-ltr retroelement reverse transcriptase [Rosa rugosa]	-	-	-	-	-	-	-
XLOC_025431	1.57	1.55	0.954884	1.3	46	46	28.6792	35	TCONS_00041404	-	-	-	-	-	-	-	-
XLOC_025436	0.44	1.52	1.0404	1.88	6	25	17.2075	24	TCONS_00041409	PREDICTED: uncharacterized mitochondrial protein AtMg00310-like [Gossypium arboreum]	-	-	-	-	-	-	-
XLOC_025445	2.34	3.1	3.43473	2.93	48	64	71.6981	55	TCONS_00041421	PREDICTED: uncharacterized mitochondrial protein AtMg00310-like [Gossypium hirsutum]	-	-	-	-	-	-	-
XLOC_025451	2.44	1.91	1.53922	1.76	71	56	45.8868	47	TCONS_00041431	PREDICTED: rRNA-processing protein FCF1 homolog [Gossypium arboreum]	-	-	-	-	-	GO:0005488//binding;GO:0046872//metal ion binding;GO:0043169//cation binding;GO:0043167//ion binding;GO:0046914//transition metal ion binding	GO:0009987//cellular process;GO:0006753//nucleoside phosphate metabolic process;GO:0044710//single-organism metabolic process;GO:0071704//organic substance metabolic process;GO:0006807//nitrogen compound metabolic process;GO:0008152//metabolic process;GO:1901564//organonitrogen compound metabolic process;GO:0009165//nucleotide biosynthetic process;GO:0072528//pyrimidine-containing compound biosyn…
XLOC_025467	1.3	1.47	0.78386	2.02	14	16	8.60377	20	TCONS_00041457	PREDICTED: uncharacterized protein LOC107886611 isoform X2 [Gossypium hirsutum]	-	-	-	-	-	-	-
XLOC_025469	3.54	3.29	4.00481	3.19	134	126	154.868	111	TCONS_00041460	PREDICTED: LOW QUALITY PROTEIN: retrovirus-related Pol polyprotein from transposon TNT 1-94 [Solanum pennellii]	-	-	-	-	-	-	-
XLOC_025473	6.46	5.85	6.12836	5.96	376.02	343.87	364.126	318.34	TCONS_00041467	PREDICTED: formin-like protein 21b [Gossypium hirsutum]	-	-	-	-	-	-	-
XLOC_025494	3.19	3.46	3.71977	3.15	124	128	141.962	106	TCONS_00041507	Disease resistance protein RPS2 [Gossypium arboreum]	-	-	-	-	-	-	-
XLOC_025501	0.26	1.03	2.56536	0.57	1	4	10.0377	2	TCONS_00041521	-	-	-	-	-	-	-	-
XLOC_025513	1.52	2.6	0.897876	2.56	31	41	12.9057	45	TCONS_00041539	-	-	-	-	-	-	-	-
XLOC_025542	1.28	0.7	0.541576	0.49	20	11	8.60377	7	TCONS_00041575	Structure-specific endonuclease subunit slx1 [Gossypium arboreum]	-	-	-	-	-	GO:0016787//hydrolase activity;GO:0004518//nuclease activity;GO:0003824//catalytic activity;GO:0016788//hydrolase activity, acting on ester bonds	GO:0071704//organic substance metabolic process;GO:0006139//nucleobase-containing compound metabolic process;GO:0044237//cellular metabolic process;GO:0034641//cellular nitrogen compound metabolic process;GO:0006807//nitrogen compound metabolic process;GO:0046483//heterocycle metabolic process;GO:1901360//organic cyclic compound metabolic process;GO:0044238//primary metabolic process;GO:0043170//…
XLOC_025550	1.99	3.11	2.79339	2.17	19	30	27.2453	19	TCONS_00041590	PREDICTED: protein prenyltransferase alpha subunit repeat-containing protein 1-like isoform X3 [Gossypium hirsutum]	-	-	-	-	-	-	-
XLOC_025563	3.36	2.35	2.25182	2.37	43	29	31.5472	28	TCONS_00041611	PREDICTED: pathogenesis-related protein PRMS-like [Gossypium raimondii]	-	-	-	-	-	-	-
XLOC_025567	5.45	5.73	3.64851	4.97	76.39	81.1	52.2966	63.96	TCONS_00041620	Mutator-like transposase isoform 1 [Theobroma cacao]	-	-	-	-	-	GO:0005488//binding;GO:0043169//cation binding;GO:0046872//metal ion binding;GO:0043167//ion binding;GO:0046914//transition metal ion binding;GO:0097159//organic cyclic compound binding	-
XLOC_025573	2.81	3.23	2.50835	2.91	61	69	58.7925	61	TCONS_00041635	Os01g0116166 [Oryza sativa Japonica Group]	Genetic Information Processing	Translation;Folding, sorting and degradation	ko03018//RNA degradation;ko03008//Ribosome biogenesis in eukaryotes	K12619	-	-	-
XLOC_025585	1.6	0.88	0.912128	1.49	34	19	19.7887	29	TCONS_00041653	PREDICTED: pentatricopeptide repeat-containing protein At3g04760, chloroplastic-like isoform X1 [Gossypium hirsutum]	-	-	-	-	-	-	-
XLOC_025600	21	21.24	16.6748	17.8	158.08	140.83	115.692	127.52	TCONS_00041680	retrotransposon protein [Hypericum perforatum]	-	-	-	-	-	-	-
XLOC_025612	3.43	1.78	2.20906	2.74	120	63	78.8679	88	TCONS_00041697	RNA-directed DNA polymerase (Reverse transcriptase); Ribonuclease H [Medicago truncatula]	-	-	-	-	-	-	-
XLOC_025637	2.75	3.5	2.63662	3.25	35	45	34.4151	38	TCONS_00041738	Urease accessory UreD [Gossypium arboreum]	-	-	-	-	-	-	-
XLOC_025678	7.57	6.39	6.31364	5.42	170	131	144.83	121	TCONS_00041808	reverse transcriptase [Arabidopsis thaliana]	-	-	-	-	-	-	-
XLOC_025686	0.71	0.91	0.299292	0.93	10	13	4.30189	12	TCONS_00041829	Non-LTR retroelement reverse transcriptase [Theobroma cacao]	-	-	-	-	-	-	-
XLOC_025700	4.41	4.28	0.028504	0	219	215	1.43396	0	TCONS_00041849	PREDICTED: importin subunit alpha-1-like [Cucumis melo]	-	-	-	-	-	-	-
XLOC_025707	1.15	1.5	2.26607	1.71	29.47	39.03	59.5381	40.39	TCONS_00041858	Alginate biosynthesis AlgK [Gossypium arboreum]	-	-	-	-	GO:0016020//membrane;GO:0044425//membrane part;GO:0031224//intrinsic component of membrane	-	-
XLOC_025708	1.27	1.23	0.698348	1.86	26.53	25.97	15.0279	35.61	TCONS_00041859	Alginate biosynthesis AlgK [Gossypium arboreum]	-	-	-	-	GO:0016020//membrane;GO:0031224//intrinsic component of membrane;GO:0044425//membrane part	-	-
XLOC_025712	0.67	0.48	0.513072	0.73	11	8	8.60377	11	TCONS_00041863	PREDICTED: 40S ribosomal protein S8-like [Oryza sativa Japonica Group]	Genetic Information Processing	Translation	ko03010//Ribosome	K02995	GO:0005622//intracellular;GO:0005623//cell;GO:0043229//intracellular organelle;GO:0044464//cell part;GO:0030529//intracellular ribonucleoprotein complex;GO:0044424//intracellular part;GO:1990904//ribonucleoprotein complex;GO:0005737//cytoplasm;GO:0043226//organelle;GO:0044444//cytoplasmic part;GO:0032991//macromolecular complex	GO:0005198//structural molecule activity	GO:0071704//organic substance metabolic process;GO:0043170//macromolecule metabolic process;GO:0008152//metabolic process;GO:0010467//gene expression
XLOC_025722	2.71	4.1	1.81	3.4	40	61	27.2453	46	TCONS_00041878	PREDICTED: TMV resistance protein N-like isoform X3 [Gossypium raimondii]	-	-	-	-	-	-	-
XLOC_025723	1.73	1.23	1.01189	1.21	53	38	31.5472	34	TCONS_00041880	PREDICTED: TMV resistance protein N-like [Gossypium hirsutum]	-	-	-	-	-	-	-
XLOC_025726	1.48	1.15	1.0404	1.38	14	11	10.0377	12	TCONS_00041883	PREDICTED: glycine, alanine and asparagine-rich protein-like [Gossypium raimondii]	-	-	-	-	-	-	-
XLOC_025733	3.5	7.06	19.8388	7.16	25	51	144.83	47	TCONS_00041892	Zinc finger 77 [Gossypium arboreum]	-	-	-	-	-	-	-
XLOC_025734	4.19	4.48	26.7938	10.58	25	27	163.472	58	TCONS_00041893	Zinc finger 77 [Gossypium arboreum]	-	-	-	-	-	-	-
XLOC_025735	6.01	10.15	28.1477	8.98	27	46	129.057	37	TCONS_00041894	Zinc finger 77 [Gossypium arboreum]	-	-	-	-	-	-	-
XLOC_025738	1.79	2.19	2.70788	1.67	50	62	77.434	43	TCONS_00041898	PREDICTED: probable disease resistance protein At1g61300 [Gossypium hirsutum]	Organismal Systems	Environmental adaptation	ko04626//Plant-pathogen interaction	K13459	-	-	-
XLOC_025741	0.7	2.11	1.92402	2.16	24	73	67.3962	68	TCONS_00041903	PREDICTED: probable disease resistance protein At4g27220 [Gossypium hirsutum]	Organismal Systems	Environmental adaptation	ko04626//Plant-pathogen interaction	K13459	-	-	-
XLOC_025744	5.56	4.97	4.03332	5.64	236	213	174.943	220	TCONS_00041907	Regulatory E2 [Gossypium arboreum]	-	-	-	-	-	-	-
XLOC_025745	1.18	1.99	2.33733	1.89	17	29	34.4151	25	TCONS_00041909	PREDICTED: TMV resistance protein N-like [Gossypium hirsutum]	-	-	-	-	-	-	-
XLOC_025776	3.46	1.91	2.70788	1.54	27	15	21.5094	11	TCONS_00041957	uvrabc system c [Gossypium arboreum]	-	-	-	-	-	-	-
XLOC_025778	1.72	1.23	0.812364	0.95	65	47	31.5472	33	TCONS_00041960	Retrotransposon gag protein [Asparagus officinalis]	-	-	-	-	-	GO:0005488//binding	-
XLOC_025782	1.34	3.03	4.28985	2.5	7	16	22.9434	12	TCONS_00041966	-	-	-	-	-	-	-	-
XLOC_025791	1.3	3.05	0.49882	2.96	11	26	4.30189	23	TCONS_00041980	-	-	-	-	-	-	-	-
XLOC_025792	4.72	4.1	5.13072	7.43	19.37	17	21.5094	28	TCONS_00041982	Ribosomal RNA small subunit methyltransferase F [Gossypium arboreum]	-	-	-	-	-	GO:0003824//catalytic activity;GO:0016740//transferase activity	-
XLOC_025793	3.61	5.39	3.74828	4.15	73	110	77.434	77	TCONS_00041983	PREDICTED: TMV resistance protein N-like [Gossypium hirsutum]	-	-	-	-	-	-	-
XLOC_025806	2.31	2.29	1.51071	1.89	28	28	18.6415	21	TCONS_00042006	-	-	-	-	-	-	-	-
XLOC_025808	3.34	2.39	3.32072	3.19	72	52	73.1321	63	TCONS_00042010	Alanyl-tRNA synthetase [Triticum urartu]	-	-	-	-	-	-	-
XLOC_025892	1.33	3.35	2.38008	2.45	20	61	43.0189	36	TCONS_00042131	Phosphate acyltransferase [Gossypium arboreum]	-	-	-	-	-	GO:0016740//transferase activity;GO:0003824//catalytic activity	-
XLOC_025894	1.38	3.05	2.38008	3.81	13	29	22.9434	33	TCONS_00042135	Coiled-coil domain-containing 27 [Gossypium arboreum]	-	-	-	-	-	-	-
XLOC_025895	2.25	3.26	3.39198	3.17	37	53	55.9245	47	TCONS_00042136	Methionine--tRNA ligase [Gossypium arboreum]	-	-	-	-	-	GO:0003824//catalytic activity	-
XLOC_025896	4.09	6.9	9.87664	5.65	64	109	157.736	81	TCONS_00042138	Methionine--tRNA ligase [Gossypium arboreum]	-	-	-	-	-	GO:0003824//catalytic activity	-
XLOC_025900	4.11	3.18	3.71977	3.55	99	74	81.7358	71	TCONS_00042146	hypothetical protein B456_007G369200 [Gossypium raimondii]	-	-	-	-	-	-	-
XLOC_026093	0.52	0.31	4.09033	1.25	5	3	40.1509	11	TCONS_00042470	RNA-directed DNA polymerase (Reverse transcriptase), Ribonuclease H [Theobroma cacao]	-	-	-	-	-	-	-
XLOC_026111	1.8	1.66	2.56536	2.28	61	57	88.9057	71	TCONS_00042509	Dynamin-related 3B -like protein [Gossypium arboreum]	Metabolism	Lipid metabolism	ko00564//Glycerophospholipid metabolism	K14156	-	-	-
XLOC_026138	1.18	3.49	6.61293	1.9	19	56.75	108.623	28	TCONS_00042551	PREDICTED: sucrose synthase 6-like [Gossypium arboreum]	Metabolism	Carbohydrate metabolism	ko00500//Starch and sucrose metabolism	K00695	-	GO:0016740//transferase activity;GO:0003824//catalytic activity;GO:0046527//glucosyltransferase activity;GO:0035251//UDP-glucosyltransferase activity;GO:0016757//transferase activity, transferring glycosyl groups;GO:0008194//UDP-glycosyltransferase activity;GO:0016758//transferase activity, transferring hexosyl groups	GO:0009311//oligosaccharide metabolic process;GO:0044763//single-organism cellular process;GO:0044262//cellular carbohydrate metabolic process;GO:0044238//primary metabolic process;GO:0005975//carbohydrate metabolic process;GO:0005984//disaccharide metabolic process;GO:0044723//single-organism carbohydrate metabolic process;GO:0008152//metabolic process;GO:0044710//single-organism metabolic proce…
XLOC_026150	0.63	0.09	0.256536	0.29	7	1	2.86792	3	TCONS_00042575	ATP synthase subunit alpha [Gossypium arboreum]	-	-	-	-	-	-	-
XLOC_026230	1.37	1.76	2.60812	1.41	17	22	32.9811	16	TCONS_00042706	-	-	-	-	-	-	-	-
XLOC_026280	2.84	1.41	2.1663	2.09	74	37	57.3585	50	TCONS_00042803	PREDICTED: protein FAR1-RELATED SEQUENCE 5-like [Gossypium arboreum]	-	-	-	-	-	GO:0005488//binding;GO:0046872//metal ion binding;GO:0046914//transition metal ion binding;GO:0043167//ion binding;GO:0043169//cation binding	-
XLOC_026296	1.37	1.43	1.56772	0.98	38	40	44.4528	25	TCONS_00042840	PREDICTED: ras-related protein RABD2b-like isoform X1 [Gossypium hirsutum]	-	-	-	-	-	-	-
XLOC_026364	0.57	0.21	0.199528	1.09	8	3	2.86792	14	TCONS_00042968	Beta-1,3-glucosyltransferase [Gossypium arboreum]	-	-	-	-	-	GO:0003824//catalytic activity	-
XLOC_026376	2.01	1.57	2.50835	1.98	62	49	78.8679	56	TCONS_00042990	PREDICTED: uncharacterized protein LOC107919333 [Gossypium hirsutum]	-	-	-	-	-	-	-
XLOC_026386	8.28	10.64	14.0667	15.34	57	74	98.9434	97	TCONS_00043013	-	-	-	-	-	-	-	-
XLOC_026388	2.66	2.06	1.58197	2.52	78	61	47.3208	68	TCONS_00043015	RNA-directed DNA polymerase (Reverse transcriptase) [Medicago truncatula]	-	-	-	-	-	-	-
XLOC_026403	1.5	1.72	1.48221	1.85	37	43	37.283	42	TCONS_00043046	Kinesin light chain [Gossypium arboreum]	-	-	-	-	-	-	-
XLOC_026407	14.13	16.64	17.7865	12.26	270	321	347.019	215	TCONS_00043054	PREDICTED: tyrosine-protein phosphatase vhp-1-like [Gossypium arboreum]	-	-	-	-	-	GO:0042578//phosphoric ester hydrolase activity;GO:0003824//catalytic activity;GO:0004721//phosphoprotein phosphatase activity;GO:0016788//hydrolase activity, acting on ester bonds;GO:0016791//phosphatase activity;GO:0016787//hydrolase activity	GO:0036211//protein modification process;GO:0043170//macromolecule metabolic process;GO:0044238//primary metabolic process;GO:0071704//organic substance metabolic process;GO:0006793//phosphorus metabolic process;GO:0008152//metabolic process;GO:0044237//cellular metabolic process;GO:0006470//protein dephosphorylation;GO:0044267//cellular protein metabolic process;GO:0009987//cellular process;GO:0…
XLOC_026408	0.62	0.51	0.199528	0.32	17	14	5.73585	8	TCONS_00043055	non-ltr retroelement reverse transcriptase [Rosa rugosa]	-	-	-	-	-	-	-
XLOC_026409	1.58	2.64	1.98103	2.25	29	49	37.283	38	TCONS_00043056	Dynein heavy chain [Gossypium arboreum]	-	-	-	-	-	-	-
XLOC_026413	4.38	5.62	6.55592	6.71	91	118	139.094	128	TCONS_00043061	PREDICTED: uncharacterized mitochondrial protein AtMg00310-like [Gossypium hirsutum]	-	-	-	-	-	-	-
XLOC_026420	7.78	7.71	8.60821	11.37	47	47	53.0566	63	TCONS_00043072	PREDICTED: uncharacterized protein LOC108473201 [Gossypium arboreum]	-	-	-	-	-	-	-
XLOC_026426	2.5	3.79	4.90269	4.35	15	23	30.1132	24	TCONS_00043082	-	-	-	-	-	-	-	-
XLOC_026428	6.42	6.35	9.63436	0.74	57	57	87.4717	6	TCONS_00043086	hypothetical protein POPTR_0002s18910g [Populus trichocarpa]	-	-	-	-	-	-	-
XLOC_026441	1.7	2.15	3.26371	2.28	22	28	43.0189	27	TCONS_00043105	Protein three rows [Gossypium arboreum]	-	-	-	-	-	-	-
XLOC_026453	3.11	1.59	1.62473	2.71	35	18	18.6415	28	TCONS_00043121	-	-	-	-	-	-	-	-
XLOC_026455	1.71	1.01	1.95252	1.65	28	17	34.4151	28	TCONS_00043125	PREDICTED: uncharacterized mitochondrial protein AtMg00310-like [Gossypium hirsutum]	-	-	-	-	-	-	-
XLOC_026461	0.82	0.81	1.46796	1.38	11	11	20.0755	17	TCONS_00043137	PREDICTED: G-type lectin S-receptor-like serine/threonine-protein kinase At4g27290 [Gossypium hirsutum]	-	-	-	-	-	GO:0016772//transferase activity, transferring phosphorus-containing groups;GO:0005488//binding;GO:0016740//transferase activity;GO:0016301//kinase activity;GO:0003824//catalytic activity	GO:0009987//cellular process
[truncated: 73,002 more rows]
